# Supplementary material for: A toolbox for systematic discovery of stable and transient protein interactors in baker's yeast
Source: Mol Syst Biol. 2023 Jan 18;19(2):e11084. doi: 10.15252/msb.202211084 (PMC9912024; doi:10.15252/msb.202211084)
Supplement: Supplementary file 2 — Dataset EV1 [file MSB-19-e11084-s003.xlsx]

## Sheet: TurboID + ABOLISH (strep)
Dataset EV1: high-confidence protein indentifications by LC-MS/MS
Majority protein IDs	Protein names	Gene names	Fasta headers	Peptides	Razor + unique peptides	Unique peptides	Student's T-test p-value	Fold change	Localisation and topology
P47133	ER membrane protein complex subunit 2	EMC2	sp|P47133|EMC2_YEAST ER membrane protein complex subunit 2 OS=Saccharomyces cerevisiae (strain ATCC 204508 / S288c) OX=559292 GN=EMC2 PE=1 SV=1	9	9	9	1.20408e-05	39.8072	complex component
P25574	ER membrane protein complex subunit 1	EMC1	sp|P25574|EMC1_YEAST ER membrane protein complex subunit 1 OS=Saccharomyces cerevisiae (strain ATCC 204508 / S288c) OX=559292 GN=EMC1 PE=1 SV=1	13	13	13	0.000905986	29.2001	complex component
P53073	ER membrane protein complex subunit 4	EMC4	sp|P53073|EMC4_YEAST ER membrane protein complex subunit 4 OS=Saccharomyces cerevisiae (strain ATCC 204508 / S288c) OX=559292 GN=EMC4 PE=1 SV=1	7	7	7	0.000541481	23.0709	complex component
Q02785	ATP-dependent permease PDR12	PDR12	sp|Q02785|PDR12_YEAST ATP-dependent permease PDR12 OS=Saccharomyces cerevisiae (strain ATCC 204508 / S288c) OX=559292 GN=PDR12 PE=1 SV=1	33	33	32	0.00275958	16.5884	plasma membrane, multi-TMD
P38085	Valine/tyrosine/tryptophan amino-acid permease 1	TAT1	sp|P38085|TAT1_YEAST Valine/tyrosine/tryptophan amino-acid permease 1 OS=Saccharomyces cerevisiae (strain ATCC 204508 / S288c) OX=559292 GN=TAT1 PE=1 SV=1	2	2	2	0.00863796	11.9726	ER, multi-TMD
P19657	Plasma membrane ATPase 2	PMA2	sp|P19657|PMA2_YEAST Plasma membrane ATPase 2 OS=Saccharomyces cerevisiae (strain ATCC 204508 / S288c) OX=559292 GN=PMA2 PE=1 SV=3	28	2	2	0.000159724	8.07036	plasma membrane, multi-TMD
P39986	Manganese-transporting ATPase 1	SPF1	sp|P39986|ATC6_YEAST Manganese-transporting ATPase 1 OS=Saccharomyces cerevisiae (strain ATCC 204508 / S288c) OX=559292 GN=SPF1 PE=1 SV=1	45	45	45	0.00010495	6.27751	ER, multi-TMD
P22943	12 kDa heat shock protein	HSP12	sp|P22943|HSP12_YEAST 12 kDa heat shock protein OS=Saccharomyces cerevisiae (strain ATCC 204508 / S288c) OX=559292 GN=HSP12 PE=1 SV=1	2	2	2	0.0148373	6.15318	cytosol, soluble
P33302	Pleiotropic ABC efflux transporter of multiple drugs	PDR5	sp|P33302|PDR5_YEAST Pleiotropic ABC efflux transporter of multiple drugs OS=Saccharomyces cerevisiae (strain ATCC 204508 / S288c) OX=559292 GN=PDR5 PE=1 SV=1	19	19	14	0.00101775	6.13185	plasma membrane, multi-TMD
P37296	V-type proton ATPase subunit a, Golgi isoform	STV1	sp|P37296|STV1_YEAST V-type proton ATPase subunit a, Golgi isoform OS=Saccharomyces cerevisiae (strain ATCC 204508 / S288c) OX=559292 GN=STV1 PE=1 SV=2	3	3	3	0.00659376	4.71812	golgi, multi-TMD
P00830	ATP synthase subunit beta, mitochondrial	ATP2	sp|P00830|ATPB_YEAST ATP synthase subunit beta, mitochondrial OS=Saccharomyces cerevisiae (strain ATCC 204508 / S288c) OX=559292 GN=ATP2 PE=1 SV=2	3	3	3	0.00697789	4.65713	mitochondria, soluble
P38631;P40989	1,3-beta-glucan synthase component FKS1;1,3-beta-glucan synthase component GSC2	FKS1;GSC2	sp|P38631|FKS1_YEAST 1,3-beta-glucan synthase component FKS1 OS=Saccharomyces cerevisiae (strain ATCC 204508 / S288c) OX=559292 GN=FKS1 PE=1 SV=2;sp|P40989|FKS2_YEAST 1,3-beta-glucan synthase component GSC2 OS=Saccharomyces cerevisiae (strain ATCC 204508 /	40	40	40	0.000332181	4.51982	cell wall, multi-TMD
P0CX24;P0CX23	60S ribosomal protein L20-B;60S ribosomal protein L20-A	RPL20B;RPL20A	sp|P0CX24|RL20B_YEAST 60S ribosomal protein L20-B OS=Saccharomyces cerevisiae (strain ATCC 204508 / S288c) OX=559292 GN=RPL20B PE=1 SV=1;sp|P0CX23|RL20A_YEAST 60S ribosomal protein L20-A OS=Saccharomyces cerevisiae (strain ATCC 204508 / S288c) OX=559292 GN	2	2	2	0.0450527	4.04999	cytosol, soluble
Q03516	Uncharacterized protein RSN1	RSN1	sp|Q03516|RSN1_YEAST Uncharacterized protein RSN1 OS=Saccharomyces cerevisiae (strain ATCC 204508 / S288c) OX=559292 GN=RSN1 PE=1 SV=1	2	2	2	0.0479849	3.76311	ER, multi-TMD
Q03305	Protein arginine N-methyltransferase 2	RMT2	sp|Q03305|RMT2_YEAST Protein arginine N-methyltransferase 2 OS=Saccharomyces cerevisiae (strain ATCC 204508 / S288c) OX=559292 GN=RMT2 PE=1 SV=1	4	4	4	0.0066184	3.49389	cytosol, soluble
Q12068	NADPH-dependent methylglyoxal reductase GRE2	GRE2	sp|Q12068|GRE2_YEAST NADPH-dependent methylglyoxal reductase GRE2 OS=Saccharomyces cerevisiae (strain ATCC 204508 / S288c) OX=559292 GN=GRE2 PE=1 SV=1	3	3	3	0.0441364	3.42747	cytosol, soluble
P54114;P47771	Aldehyde dehydrogenase [NAD(P)+] 2;Aldehyde dehydrogenase [NAD(P)+] 1	ALD3;ALD2	sp|P54114|ALDH3_YEAST Aldehyde dehydrogenase [NAD(P)+] 2 OS=Saccharomyces cerevisiae (strain ATCC 204508 / S288c) OX=559292 GN=ALD3 PE=1 SV=1;sp|P47771|ALDH2_YEAST Aldehyde dehydrogenase [NAD(P)+] 1 OS=Saccharomyces cerevisiae (strain ATCC 204508 / S288c)	2	2	2	0.0260961	3.2342	cyotsol, solule
P15992	Heat shock protein 26	HSP26	sp|P15992|HSP26_YEAST Heat shock protein 26 OS=Saccharomyces cerevisiae (strain ATCC 204508 / S288c) OX=559292 GN=HSP26 PE=1 SV=3	5	5	5	0.0122292	3.07506	cytosol, soluble
P14772	Bile pigment transporter 1	BPT1	sp|P14772|BPT1_YEAST Bile pigment transporter 1 OS=Saccharomyces cerevisiae (strain ATCC 204508 / S288c) OX=559292 GN=BPT1 PE=1 SV=2	5	5	4	0.0411898	2.7596	vacuolar membrane, multi-TMD
P53909	Adenine deaminase	AAH1	sp|P53909|ADE_YEAST Adenine deaminase OS=Saccharomyces cerevisiae (strain ATCC 204508 / S288c) OX=559292 GN=AAH1 PE=1 SV=1	6	6	6	0.0401914	2.61047	cytosol, soluble
P04802	Aspartate--tRNA ligase, cytoplasmic	DPS1	sp|P04802|SYDC_YEAST Aspartate--tRNA ligase, cytoplasmic OS=Saccharomyces cerevisiae (strain ATCC 204508 / S288c) OX=559292 GN=DPS1 PE=1 SV=3	4	4	4	0.00601281	2.58799	cytosol, soluble
P25297	Inorganic phosphate transporter PHO84	PHO84	sp|P25297|PHO84_YEAST Inorganic phosphate transporter PHO84 OS=Saccharomyces cerevisiae (strain ATCC 204508 / S288c) OX=559292 GN=PHO84 PE=1 SV=2	10	10	10	0.00216527	2.52237	ER, multi-TMD
P19145	General amino-acid permease GAP1	GAP1	sp|P19145|GAP1_YEAST General amino-acid permease GAP1 OS=Saccharomyces cerevisiae (strain ATCC 204508 / S288c) OX=559292 GN=GAP1 PE=1 SV=2	6	6	6	0.0191149	2.34377	ER, multi-TMD
P48813	High-affinity glutamine permease	GNP1	sp|P48813|GNP1_YEAST High-affinity glutamine permease OS=Saccharomyces cerevisiae (strain ATCC 204508 / S288c) OX=559292 GN=GNP1 PE=1 SV=2	3	3	3	0.000616629	2.27397	ER & plasma membrane, multi-TMD
P16661	Chitobiosyldiphosphodolichol beta-mannosyltransferase	ALG1	sp|P16661|ALG1_YEAST Chitobiosyldiphosphodolichol beta-mannosyltransferase OS=Saccharomyces cerevisiae (strain ATCC 204508 / S288c) OX=559292 GN=ALG1 PE=1 SV=1	3	3	3	0.0464546	2.16819	punctate, 1 TMD
P32386	ATP-dependent bile acid permease	YBT1	sp|P32386|YBT1_YEAST ATP-dependent bile acid permease OS=Saccharomyces cerevisiae (strain ATCC 204508 / S288c) OX=559292 GN=YBT1 PE=1 SV=2	7	7	7	0.00361201	2.13225	ER, multi-TMD
P40054	D-3-phosphoglycerate dehydrogenase 1	SER3	sp|P40054|SERA_YEAST D-3-phosphoglycerate dehydrogenase 1 OS=Saccharomyces cerevisiae (strain ATCC 204508 / S288c) OX=559292 GN=SER3 PE=1 SV=1	14	5	5	0.0422438	2.12095	cytosol, soluble
P36139	Protein PET10	PET10	sp|P36139|PET10_YEAST Protein PET10 OS=Saccharomyces cerevisiae (strain ATCC 204508 / S288c) OX=559292 GN=PET10 PE=1 SV=3	3	3	3	0.0210383	2.04756	LD protein, soluble

## Sheet: TurboID (strep)
Majority protein IDs	Protein names	Gene names	Fasta headers	Peptides	Razor + unique peptides	Unique peptides	Student's T-test p-value	Fold change	Localisation and topology
P47133	ER membrane protein complex subunit 2	EMC2	sp|P47133|EMC2_YEAST ER membrane protein complex subunit 2 OS=Saccharomyces cerevisiae (strain ATCC 204508 / S288c) OX=559292 GN=EMC2 PE=1 SV=1	9	9	9	0.00165923	80.6129	complex component
Q02785	ATP-dependent permease PDR12	PDR12	sp|Q02785|PDR12_YEAST ATP-dependent permease PDR12 OS=Saccharomyces cerevisiae (strain ATCC 204508 / S288c) OX=559292 GN=PDR12 PE=1 SV=1	33	33	32	1.60574e-06	54.7461	plasma membrane, multi-TMD
P53073	ER membrane protein complex subunit 4	EMC4	sp|P53073|EMC4_YEAST ER membrane protein complex subunit 4 OS=Saccharomyces cerevisiae (strain ATCC 204508 / S288c) OX=559292 GN=EMC4 PE=1 SV=1	7	7	7	9.9212e-06	33.3705	complex component
P32608	Retrograde regulation protein 2	RTG2	sp|P32608|RTG2_YEAST Retrograde regulation protein 2 OS=Saccharomyces cerevisiae (strain ATCC 204508 / S288c) OX=559292 GN=RTG2 PE=1 SV=2	2	2	2	8.83073e-05	22.0462	cytosol, soluble
P25574	ER membrane protein complex subunit 1	EMC1	sp|P25574|EMC1_YEAST ER membrane protein complex subunit 1 OS=Saccharomyces cerevisiae (strain ATCC 204508 / S288c) OX=559292 GN=EMC1 PE=1 SV=1	13	13	13	3.9853e-05	11.1783	complex component
P37296	V-type proton ATPase subunit a, Golgi isoform	STV1	sp|P37296|STV1_YEAST V-type proton ATPase subunit a, Golgi isoform OS=Saccharomyces cerevisiae (strain ATCC 204508 / S288c) OX=559292 GN=STV1 PE=1 SV=2	3	3	3	9.74842e-06	6.4307	golgi, multi-TMD
P39986	Manganese-transporting ATPase 1	SPF1	sp|P39986|ATC6_YEAST Manganese-transporting ATPase 1 OS=Saccharomyces cerevisiae (strain ATCC 204508 / S288c) OX=559292 GN=SPF1 PE=1 SV=1	45	45	45	3.12894e-05	5.92469	ER, multi-TMD
P16661	Chitobiosyldiphosphodolichol beta-mannosyltransferase	ALG1	sp|P16661|ALG1_YEAST Chitobiosyldiphosphodolichol beta-mannosyltransferase OS=Saccharomyces cerevisiae (strain ATCC 204508 / S288c) OX=559292 GN=ALG1 PE=1 SV=1	3	3	3	0.0175172	3.75934	punctate, 1 TMD
P48813	High-affinity glutamine permease	GNP1	sp|P48813|GNP1_YEAST High-affinity glutamine permease OS=Saccharomyces cerevisiae (strain ATCC 204508 / S288c) OX=559292 GN=GNP1 PE=1 SV=2	3	3	3	0.00441567	2.86395	ER & plasma membrane, multi-TMD
P38631;P40989	1,3-beta-glucan synthase component FKS1;1,3-beta-glucan synthase component GSC2	FKS1;GSC2	sp|P38631|FKS1_YEAST 1,3-beta-glucan synthase component FKS1 OS=Saccharomyces cerevisiae (strain ATCC 204508 / S288c) OX=559292 GN=FKS1 PE=1 SV=2;sp|P40989|FKS2_YEAST 1,3-beta-glucan synthase component GSC2 OS=Saccharomyces cerevisiae (strain ATCC 204508 /	40	40	40	0.000331453	2.85653	cell wall, multi-TMD
P32386	ATP-dependent bile acid permease	YBT1	sp|P32386|YBT1_YEAST ATP-dependent bile acid permease OS=Saccharomyces cerevisiae (strain ATCC 204508 / S288c) OX=559292 GN=YBT1 PE=1 SV=2	7	7	7	0.00260244	2.62644	ER, multi-TMD
P33302	Pleiotropic ABC efflux transporter of multiple drugs	PDR5	sp|P33302|PDR5_YEAST Pleiotropic ABC efflux transporter of multiple drugs OS=Saccharomyces cerevisiae (strain ATCC 204508 / S288c) OX=559292 GN=PDR5 PE=1 SV=1	19	19	14	0.00322839	2.35144	plasma membrane, multi-TMD
P19145	General amino-acid permease GAP1	GAP1	sp|P19145|GAP1_YEAST General amino-acid permease GAP1 OS=Saccharomyces cerevisiae (strain ATCC 204508 / S288c) OX=559292 GN=GAP1 PE=1 SV=2	6	6	6	0.00933108	2.35134	ER, multi-TMD

## Sheet: BioID2 (strep)
Majority protein IDs	Protein names	Gene names	Fasta headers	Peptides	Razor + unique peptides	Unique peptides	Student's T-test p-value	Fold change	Localisation and topology
P53073	ER membrane protein complex subunit 4	EMC4	sp|P53073|EMC4_YEAST ER membrane protein complex subunit 4 OS=Saccharomyces cerevisiae (strain ATCC 204508 / S288c) OX=559292 GN=EMC4 PE=1 SV=1	7	7	7	8.33969e-05	16.544	complex component
P50623	SUMO-conjugating enzyme UBC9	UBC9	sp|P50623|UBC9_YEAST SUMO-conjugating enzyme UBC9 OS=Saccharomyces cerevisiae (strain ATCC 204508 / S288c) OX=559292 GN=UBC9 PE=1 SV=1	4	4	4	0.0470181	8.06972	cytosol, soluble
P25574	ER membrane protein complex subunit 1	EMC1	sp|P25574|EMC1_YEAST ER membrane protein complex subunit 1 OS=Saccharomyces cerevisiae (strain ATCC 204508 / S288c) OX=559292 GN=EMC1 PE=1 SV=1	13	13	13	0.000422609	5.0571	complex component

## Sheet: BioID2 (HA)
Majority protein IDs	Protein names	Gene names	Fasta headers	Peptides	Razor + unique peptides	Unique peptides	Student's T-test p-value	Fold change	Localisation and topology
P25574	ER membrane protein complex subunit 1	EMC1	sp|P25574|EMC1_YEAST ER membrane protein complex subunit 1 OS=Saccharomyces cerevisiae (strain ATCC 204508 / S288c) OX=559292 GN=EMC1 PE=1 SV=1	10	10	10	8.20206e-06	249.773	complex component
P47133	ER membrane protein complex subunit 2	EMC2	sp|P47133|EMC2_YEAST ER membrane protein complex subunit 2 OS=Saccharomyces cerevisiae (strain ATCC 204508 / S288c) OX=559292 GN=EMC2 PE=1 SV=1	5	5	5	0.000848883	9.60635	complex component
P53073	ER membrane protein complex subunit 4	EMC4	sp|P53073|EMC4_YEAST ER membrane protein complex subunit 4 OS=Saccharomyces cerevisiae (strain ATCC 204508 / S288c) OX=559292 GN=EMC4 PE=1 SV=1	4	4	4	0.00491326	15.6809	complex component
Q3E757;P0C0W9	60S ribosomal protein L11-B;60S ribosomal protein L11-A	RPL11B;RPL11A	sp|Q3E757|RL11B_YEAST 60S ribosomal protein L11-B OS=Saccharomyces cerevisiae (strain ATCC 204508 / S288c) OX=559292 GN=RPL11B PE=1 SV=3;sp|P0C0W9|RL11A_YEAST 60S ribosomal protein L11-A OS=Saccharomyces cerevisiae (strain ATCC 204508 / S288c) OX=559292 GN	8	8	8	0.0353447	2.29503	cytosol, soluble
P39543	Protein SOP4	SOP4 (EMC7)	sp|P39543|SOP4_YEAST Protein SOP4 OS=Saccharomyces cerevisiae (strain ATCC 204508 / S288c) OX=559292 GN=SOP4 PE=1 SV=1	2	2	2	0.0450864	3.25428	complex component
P40540	ER membrane protein complex subunit 5	EMC5	sp|P40540|EMC5_YEAST ER membrane protein complex subunit 5 OS=Saccharomyces cerevisiae (strain ATCC 204508 / S288c) OX=559292 GN=EMC5 PE=1 SV=1	3	3	3	0.0694713	2.16393	complex component
P43598	Inhibitor of glycogen debranching 1	IGD1	sp|P43598|IGD1_YEAST Inhibitor of glycogen debranching 1 OS=Saccharomyces cerevisiae (strain ATCC 204508 / S288c) OX=559292 GN=IGD1 PE=1 SV=1	3	3	3	0.0946205	2.15976	cytosol, soluble

## Sheet: Table legend
	(HA/strep)	Refers to the type of pulldown performed - either HA immunoprecipitation or streptavidin affinity purification
	BioID2/TurboID	Refers to the strains expressing either Emc6/Sbh1 N-terminally tagged with either BioID2/TurboID
	+ ABOLISH	Denotes whether the ABOLISH system is integrated into the strains
