# Supplementary material for: A toolbox for systematic discovery of stable and transient protein interactors in baker's yeast
Source: Mol Syst Biol. 2023 Jan 18;19(2):e11084. doi: 10.15252/msb.202211084 (PMC9912024; doi:10.15252/msb.202211084)
Supplement: Supplementary file 3 — Dataset EV2 [file MSB-19-e11084-s007.xlsx]

## Sheet: Yeast strains
Dataset EV2: Yeast strains used in this study
Haploid strains
Strain number in our collection	Strain name	Background	Mating type	Genotype	Reference	Notes
701	BY4741		MAT a	hisΔ1 leu2Δ0 met15Δ0 ura3Δ0	Baker Brachmann et al., 1998
2085	can1∆::GAL1pr-SceI		MAT α	hisΔ1 leu2Δ0 met15Δ0 ura3Δ0 can1∆::GAL1pr-SceI::STE2pr-SpHIS5 lyp1∆::STE3pr-LEU2	Yofe et al., 2016	SWAT donor strain used for making the BioID2-HA and TurboID-HA libraries
5525	can1∆::GAL1pr-SceI / BPL1-AID*-9myc::G418R / HIS::OsTIR1::HIS	yMS5519	MAT α	hisΔ1 leu2Δ0 met15Δ0 ura3Δ0 can1∆::GAL1pr-SceI::STE2pr-SpHIS5 lyp1∆::STE3pr-LEU2, BPL1-AID*-9myc::G418R, HIS::OsTIR1::HIS		SWAT donor strain used for making the TurboID-HA/ABOLISH library
4377	can1∆::GAL1pr-SceI / BPL1-AID*-6HA::HYGR / HIS::OsTIR1::HIS	yMS4376	MAT α	hisΔ1 leu2Δ0 met15Δ0 ura3Δ0 can1∆::GAL1pr-SceI::STE2pr-SpHIS5 lyp1∆::STE3pr-LEU2, BPL1-AID*-6HA::HYGR, HIS::OsTIR1::HIS		SWAT donor strain used for making the AviTag/ABOLISH library
4378	can1∆::GAL1pr-SceI / BPL1-AID*-9myc::NATR	yMS2085	MAT α	hisΔ1 leu2Δ0 met15Δ0 ura3Δ0 can1∆::GAL1pr-SceI::STE2pr-SpHIS5 lyp1∆::STE3pr-LEU2, BPL1-AID*-9myc::NATR		SWAT donor strain used for making the BirA/Bpl1-AID*-9myc library
4738	HYGR::CYC1pr-BioID2-HA-SBH1		MAT α	hisΔ1 leu2Δ0 met15Δ0 ura3Δ0 can1∆::GAL1pr-SceI::STE2pr-SpHIS5 lyp1∆::STE3pr-LEU2, HYGR::CYC1pr-BioID2-HA-SBH1
4739	HYGR::CYC1pr-BioID2-HA-EMC6		MAT α	hisΔ1 leu2Δ0 met15Δ0 ura3Δ0 can1∆::GAL1pr-SceI::STE2pr-SpHIS5 lyp1∆::STE3pr-LEU2, HYGR::CYC1pr-BioID2-HA-EMC6
6043	HYGR::CYC1pr-TurboID-HA-EMC6 / BPL1-AID*-9myc::G418R / HIS::OsTIR1::HIS		MAT α	hisΔ1 leu2Δ0 met15Δ0 ura3Δ0 can1∆::GAL1pr-SceI::STE2pr-SpHIS5 lyp1∆::STE3pr-LEU2, HYGR::CYC1pr-TurboID-HA-EMC6, BPL1-AID*-9myc::G418R, HIS::OsTIR1::HIS
6044	HYGR::CYC1pr-TurboID-HA-SBH1 / BPL1-AID*-9myc::G418R / HIS::OsTIR1::HIS		MAT α	hisΔ1 leu2Δ0 met15Δ0 ura3Δ0 can1∆::GAL1pr-SceI::STE2pr-SpHIS5 lyp1∆::STE3pr-LEU2, HYGR::CYC1pr-TurboID-HA-SBH1, BPL1-AID*-9myc::G418R, HIS::OsTIR1::HIS
6045	HYGR::CYC1pr-TurboID-HA-EMC6		MAT α	hisΔ1 leu2Δ0 met15Δ0 ura3Δ0 can1∆::GAL1pr-SceI::STE2pr-SpHIS5 lyp1∆::STE3pr-LEU2, HYGR::CYC1pr-TurboID-HA-EMC6
6046	HYGR::CYC1pr-TurboID-HA-SBH1		MAT α	hisΔ1 leu2Δ0 met15Δ0 ura3Δ0 can1∆::GAL1pr-SceI::STE2pr-SpHIS5 lyp1∆::STE3pr-LEU2, HYGR::CYC1pr-TurboID-HA-SBH1
6196	URA::NOP1pr-GFP-ALG1 / HO::NATR	BY4741	MAT a	hisΔ1 leu2Δ0 met15Δ0 ura3Δ0, HYGR∆N::URA3::NOP1pr-GFP-ALG1, HO::NATR
6201	URA::NOP1pr-GFP-PDR12 / HO::NATR	BY4741	MAT a	hisΔ1 leu2Δ0 met15Δ0 ura3Δ0, HYGR∆N::URA3::NOP1pr-GFP-PDR12, HO::NATR
6207	URA::NOP1pr-GFP-ALG1 / Δemc3::NATR	BY4741	MAT a	hisΔ1 leu2Δ0 met15Δ0 ura3Δ0, HYGR∆N::URA3::NOP1pr-GFP-ALG1, Δemc3::NATR
6212	URA::NOP1pr-GFP-PDR12 / Δemc3::NATR	BY4741	MAT a	hisΔ1 leu2Δ0 met15Δ0 ura3Δ0, HYGR∆N::URA3::NOP1pr-GFP-PDR12, Δemc3::NATR
6778	URA::NOP1pr-GFP-PDR12 / HO::NATR / SEC63-mScarlet::G418R	BY4741	MAT a	hisΔ1 leu2Δ0 met15Δ0 ura3Δ0, HYGR∆N::URA3::NOP1pr-GFP-PDR12, HO::NATR, SEC63-mScarlet::G418R
6779	URA::NOP1pr-GFP-PDR12 / Δemc3::NATR / SEC63-mScarlet::G418R	BY4741	MAT a	hisΔ1 leu2Δ0 met15Δ0 ura3Δ0, HYGR∆N::URA3::NOP1pr-GFP-PDR12, Δemc3::NATR, SEC63-mScarlet::G418R
6271	GNP1-GFP::HIS / HO::NATR	BY4741	MAT a	hisΔ1 leu2Δ0 met15Δ0 ura3Δ0, GNP1-GFP::HIS, HO::NATR
6276	GNP1-GFP::HIS / Δemc3::NATR	BY4741	MAT a	hisΔ1 leu2Δ0 met15Δ0 ura3Δ0, GNP1-GFP::HIS, Δemc3::NATR
6715	PHO84-GFP::HIS / HO::NATR	BY4741	MAT a	hisΔ1 leu2Δ0 met15Δ0 ura3Δ0, PHO84-GFP::HIS, HO::NATR
6777	PHO84-GFP::HIS / Δemc3::NATR	BY4741	MAT a	hisΔ1 leu2Δ0 met15Δ0 ura3Δ0, PHO84-GFP::HIS, Δemc3::NATR
Diploid strains
Strain number in our collection	Strain name	Background	Genotype
6147	AviTag-GNP1 / BirA-EMC6	yMS2085/yMS701	his∆1 leu2∆0 met15∆0 ura3∆0 can1∆::GAL1pr-SceI::STE2pr-SpHIS5 lyp1∆::STE3pr-LEU2, AviTag-GNP1, BirA-EMC6, BPL1-AID*-6HA::HYGR, Bpl1-AID*-9myc::NATR, HIS::OsTir1::HIS
6150	AviTag-PDR5 / BirA-EMC6	yMS2085/yMS701	his∆1 leu2∆0 met15∆0 ura3∆0 can1∆::GAL1pr-SceI::STE2pr-SpHIS5 lyp1∆::STE3pr-LEU2, AviTag-PDR5, BirA-EMC6, BPL1-AID*-6HA::HYGR, Bpl1-AID*-9myc::NATR, HIS::OsTir1::HIS
6151	AviTag-STV1 / BirA-EMC6	yMS2085/yMS701	his∆1 leu2∆0 met15∆0 ura3∆0 can1∆::GAL1pr-SceI::STE2pr-SpHIS5 lyp1∆::STE3pr-LEU2, AviTag-STV1, BirA-EMC6, BPL1-AID*-6HA::HYGR, Bpl1-AID*-9myc::NATR, HIS::OsTir1::HIS
6152	AviTag-FKS1 / BirA-EMC6	yMS2085/yMS701	his∆1 leu2∆0 met15∆0 ura3∆0 can1∆::GAL1pr-SceI::STE2pr-SpHIS5 lyp1∆::STE3pr-LEU2, AviTag-FKS1, BirA-EMC6, BPL1-AID*-6HA::HYGR, Bpl1-AID*-9myc::NATR, HIS::OsTir1::HIS
6153	AviTag-EMC2 / BirA-EMC6	yMS2085/yMS701	his∆1 leu2∆0 met15∆0 ura3∆0 can1∆::GAL1pr-SceI::STE2pr-SpHIS5 lyp1∆::STE3pr-LEU2, AviTag-EMC2, BirA-EMC6, BPL1-AID*-6HA::HYGR, Bpl1-AID*-9myc::NATR, HIS::OsTir1::HIS
6154	AviTag-EMC4 / BirA-EMC6	yMS2085/yMS701	his∆1 leu2∆0 met15∆0 ura3∆0 can1∆::GAL1pr-SceI::STE2pr-SpHIS5 lyp1∆::STE3pr-LEU2, AviTag-EMC4, BirA-EMC6, BPL1-AID*-6HA::HYGR, Bpl1-AID*-9myc::NATR, HIS::OsTir1::HIS
6155	AviTag-PDR12 / BirA-EMC6	yMS2085/yMS701	his∆1 leu2∆0 met15∆0 ura3∆0 can1∆::GAL1pr-SceI::STE2pr-SpHIS5 lyp1∆::STE3pr-LEU2, AviTag-PDR12, BirA-EMC6, BPL1-AID*-6HA::HYGR, Bpl1-AID*-9myc::NATR, HIS::OsTir1::HIS
6157	AviTag-SPF1 / BirA-EMC6	yMS2085/yMS701	his∆1 leu2∆0 met15∆0 ura3∆0 can1∆::GAL1pr-SceI::STE2pr-SpHIS5 lyp1∆::STE3pr-LEU2, AviTag-SPF1, BirA-EMC6, BPL1-AID*-6HA::HYGR, Bpl1-AID*-9myc::NATR, HIS::OsTir1::HIS
References
Baker Brachmann C, Davies A, Cost GJ, Caputo E, Li J, Hieter P & Boeke JD (1998) Designer deletion strains derived from Saccharomyces cerevisiae S288C: A useful set of strains and plasmids for PCR-mediated gene disruption and other applications. Yeast. 12:115-132.
Yofe I, Weill U, Meurer M, Chuartzman S, Zalckvar E, Goldman O, Ben-Dor S, Schuetze C, Wiedemann N, Knop M, Khmelinskii A & Schuldiner M (2016) One library to make them all: streamlining the creation of yeast libraries via a SWAp-Tag strategy. Nat Methods. 13: 371-378.
