# Supplementary material for: A toolbox for systematic discovery of stable and transient protein interactors in baker's yeast
Source: Mol Syst Biol. 2023 Jan 18;19(2):e11084. doi: 10.15252/msb.202211084 (PMC9912024; doi:10.15252/msb.202211084)
Supplement: Supplementary file 4 — Dataset EV3 [file MSB-19-e11084-s005.xlsx]

## Sheet: Plasmids
Dataset EV3: Plasmids used in this study
Plasmid number in our collection	Name	Utilization	Source (Reference)
856	BioID2-HA SWAT donor plasmid	To generate BioID2-HA N' library (NAT selection)	This study
912	SP-BioID2-HA SWAT donor plasmid	To generate BioID2-HA N' library (NAT selection)	This study
913	MTS-BioID2-HA SWAT donor plasmid	To generate BioID2-HA N' library (NAT selection)	This study
914	TurboID-HA SWAT donor plasmid	To generate both TurboID N' libraries (NAT selection)	This study
915	SP-TurboID-HA SWAT donor plasmid	To generate both TurboID N' libraries (NAT selection)	This study
916	MTS-TurboID-HA SWAT donor plasmid	To generate both TurboID N' libraries (NAT selection)	This study
748	BirA-YFP SWAT donor plasmid	To generate BirA N' library (G418 selection)	This study
747	AviTag SWAT donor plasmid	To generate AviTag N' library (G418 selection)	This study
532	OsTIR1 plasmid	Integration plasmid to insert the OsTIR1 apator into the HIS locus of the genome (His selection)	Morawska & Ulrich, 2013; Orgil et al., 2015
521	pYM AID*-6HA-HYGR	PCR mediated homologous recombination for C terminal tagging with AID*-6HA (HYG selection)	Morawska & Ulrich, 2013; Orgil et al., 2015
523	pYM AID*-9myc-G418R	PCR mediated homologous recombination for C terminal tagging with AID*-9myc (G418 selection)	Morawska & Ulrich, 2013; Orgil et al., 2015
524	pYM AID*-9myc-NATR	PCR mediated homologous recombination for C terminal tagging with AID*-9myc (NAT selection)	Morawska & Ulrich, 2013; Orgil et al., 2015
21	pFA6a GFP(S65T)-HIS	PCR mediated homologous recombination for C-terminal tagging with GFP (His selection)	Longtine et al., 1998
780	pYM mScarlet-G418R	PCR mediated homologous recombination for C-terminal tagging with mScarlet (G418 selection)	Modified from Janke et al., 2004
49	pFA6a NATR-MX6	PCR mediated homologous recombination for deletion of a gene (NAT selection)	Longtine et al., 1998
References
Morawska M & Ulrich HD (2013) An expanded tool kit for the auxin-inducible degron system in budding yeast. Yeast. 30:341-351.
Orgil O, Matityahu A, Eng T, Guacci V, Koshland D & Onn I (2015) A Conserved Domain in the Scc3 Subunit of Cohesin Mediates the Interaction with Both Mcd1 and the Cohosin Loader Complex. Plos Genetics. 11:e1005036.
Longtine MS, McKenzie III A, Demarini DJ, Shah NG, Wach A, Brachat A, Philippsen P & Pringle JR (1998) Additional modules for versatile and economical PCR-based gene deletion and modification in Saccharomyces cerevisiae. Yeast. 14:953-961.
Janke C, Magiera MM, Rathfelder N, Taxis C, Reber S, Maekawa H, Moreno-Borchart A, Doenges G, Schwob E, Schiebel E & Knop M (2004) A versatile toolbox for PCR-based tagging of yeast genes: new fluorescent proteins, more markers and promoter substitution cassettes. Yeast. 21:947-962.
