# Supplementary material for: A toolbox for systematic discovery of stable and transient protein interactors in baker's yeast
Source: Mol Syst Biol. 2023 Jan 18;19(2):e11084. doi: 10.15252/msb.202211084 (PMC9912024; doi:10.15252/msb.202211084)
Supplement: Supplementary file 5 — Dataset EV4 [file MSB-19-e11084-s001.xlsx]

## Sheet: Primers
Dataset EV4: Primers used in this study
Name	Sequence	Description
EMC6 N' tag CHK R	ATTAGGGCGTATCCAAATG	For checking N' tagging of the EMC6 gene
SBH1 N' tag CHK R	ACCGGCAACTTTAGAAATAAC	For checking N' tagging of the SBH1 gene
BioID N' tag CHK F	ATCAAGGAGATCCTGAGCGG	For checking tagging of any gene with BioID
TurboID N' tag CHK F	GGTATTGACAAACAAGGCGC	For checking tagging of any gene with TurboID
BPL1 C' tag pYM F	TGATATCTTCAAGAGCTTAATTGCTAAAAAGGTTCAGAGTcgtacgctgcaggtcgac	For C-terminal tagging BPL1 with AID* (pYM) plasmids
BPL1 C' tag pYM R	ACGTCCGTCCAACTTCTAAGCTTCAAGTGGTAGACTCTTAatcgatgaattcgagctcg	For C-terminal tagging BPL1 with AID* (pYM) plasmids
BPL1 C' tag CHK F	TGTTTGCTACTTGGCTGTG	For checking C' tagging of the BPL1 gene
pYM CHK R	GTCGACCTGCAGCGTACG	For checking C' tagging of any gene with a pYM plasmid
TIR1 adaptor CHK F	CACAAGGCAATTGACCCACG	For checking the presence of the TIR1 adaptor
TIR1 adaptor CHK R	GTACCACACCTTGCAGACGA	For checking the presence of the TIR1 adaptor
HO locus pFA6 F	AAATCCATATCCTCATAAGCAGCAATCAATTCTATCTATAcggatccccgggttaattaa	For insertion of the pFA6 casette (pMS49) into the HO locus
HO locus pFA6 R	TTTATTACATACAACTTTTTAAACTAATATACACATTTTAcgagctcgttttcgacac	For insertion of the pFA6 casette (pMS49) into the HO locus
NAT CHK F	CTGGAGGTCACCAACGTCA	For checking insertion of the NAT resistance cassette
HO downstream CHK R	GAAACAAATCAGTGCCGGTAA	For checking insertion of the NAT cassette into HO locus
EMC3 locus pFA6 F	AACAACAAGCAGTATTCAACAAGCTAGGGCGCCGCAGATGcggatccccgggttaattaa	For insertion of the pFA6 casette (pMS49) into the EMC3 locus
EMC3 locus pFA6 R	ATCTGTTTTCTATACAAGTGCATATATAGCCACGAACTTAcgagctcgttttcgacac	For insertion of the pFA6 casette (pMS49) into the EMC3 locus
EMC3 WT CHK F	AGGATCTCACTGAGGAAAGG	For checking the presence of the EMC3 gene
EMC3 WT CHK R	CCCAATCAGGTTGTAGACTG	For checking the presence of the EMC3 gene
PDR12 N' tag CHK R	CAACACCGACTGCTGTTAG	For checking N' tagging of the PDR12 gene
ALG1 N' tag CHK R	CCGGTCAACTTGTATAGCAC	For checking N' tagging of the ALG1 gene
pYM CHK F	CGACAGAGAATTCATCGATG	For checking N' tagging of any gene with a pYM plasmid
GNP1 C' tag pFA6 F	AAACGGACCATACTGGAAAAGAGTTCTTGATTTCTGGTGTcggatccccgggttaattaa	For C-terminal tagging GNP1 with GFP using pMS21
GNP1 C' tag pFA6 R	AAGTTTTTTTTTTTTTTTTTGAATCGTGATTTCTGCTTTAgaattcgagctcgtttaaac	For C-terminal tagging GNP1 with GFP using pMS21
GNP1 C' tag CHK F	CGTTTTCACCTGGTTGTTAG	For checking C' tagging of the GNP1 gene
PHO84 C' tag pFA6 F	CATTGAATCTTCCAGCCCATCTCAACTTCAACATGAAGCAcggatccccgggttaattaa	For C-terminal tagging PHO84 with GFP using pMS21
PHO84 C' tag pFA6 R	GTTCTAGTTTACAAGTTTTAGTGCATCTTTGAGGCTTTTAgaattcgagctcgtttaaac	For C-terminal tagging PHO84 with GFP using pMS21
PHO84 C' tag CHK F	CACCTTTATTGTTCCTGGTG	For checking C' tagging of the PHO84 gene
pFA6 CHK R	TTAATTAACCCGGGGATCCG	For checking C' tagging of any gene with a pFA6 plasmid
SEC63 C' tag pYM F	CGATACGGATACAGAAGCTGAAGATGATGAATCACCAGAAcgtacgctgcaggtcgac	For C-terminal tagging SEC63 with mScarlet using pMS780
SEC63 C' tag pYM R	AAGAGCTAAAATGAAAAACTATACTAATCACTTATATCTAatcgatgaattcgagctcg	For C-terminal tagging SEC63 with mScarlet using pMS780
SEC63 C' tag CHK F	TTTCCCTACAAAGAGACGTG	For checking C' tagging of the SEC63 gene
EMC2 N' tag CHK R	CGGATCACTCGTAATCTGAG	For checking N' tagging of the EMC2 gene
EMC4 N' tag CHK R	GGTAGCATCAACCATGAATC	For checking N' tagging of the EMC4 gene
PDI1 N' tag CHK R	GCTGGTAGATCAGCAACAAC	For checking N' tagging of the PDI1 gene
SPF1 N' tag CHK R	TCATCAACAAGGAACTTTGG	For checking N' tagging of the SPF1 gene
BirA N' tag CHK F	CGCCCAGTGAAACTTATCATTG	For checking tagging of any gene with BirA
AviTag N' tag CHK F	TTTGAAGCTCAAAAAATTGAATGGC	For checking tagging of any gene with AviTag
FKS1 N' tag CHK R	TTGAGAGTCAGCAGTCCAAG	For checking N' tagging of the FKS1 gene
GNP1 N' tag CHK R	TTGAGAGCTGGAATCTTTTG	For checking N' tagging of the GNP1 gene
PDR5 N' tag CHK R	ACCACAGTTGACTGATAGGC	For checking N' tagging of the PDR5 gene
PDR12 N' tag CHK R	CAACACCGACTGCTGTTAG	For checking N' tagging of the PDR12 gene
STV1 N' tag CHK R	TCGAATATTACCTGCCTTTG	For checking N' tagging of the STV1 gene
