# Supplementary material for: A toolbox for systematic discovery of stable and transient protein interactors in baker's yeast
Source: Mol Syst Biol. 2023 Jan 18;19(2):e11084. doi: 10.15252/msb.202211084 (PMC9912024; doi:10.15252/msb.202211084)
Supplement: Supplementary file 6 — Dataset EV5 [file MSB-19-e11084-s004.xlsx]

## Sheet: Library information summary
Dataset EV5: Yeast libraries generated in this study
Library Name	Description	Mating type	Genotype	SWAT efficiency	% survival
CYC1pr-BioID2-HA N' library	BioID2-HA N-tagged library under CYC1 promotor with HYGR	MAT α	his∆1 leu2∆0 met15∆0 ura3∆0 can1∆::GAL1pr-SceI::STE2pr-SpHIS5 lyp1∆::STE3pr-LEU2, HYGR::CYC1pr-BioID2-HA-XXX(ORF)	0.99	0.93
CYC1pr-TurboID-HA N' library	TurboID-HA N-tagged library under CYC1 promotor with HYGR	MAT α	his∆1 leu2∆0 met15∆0 ura3∆0 can1∆::GAL1pr-SceI::STE2pr-SpHIS5 lyp1∆::STE3pr-LEU2, HYGR::CYC1pr-TurboID-HA-XXX(ORF)	0.99	0.92
CYC1pr-TurboID-HA N' library + BPL1-AID*-9myc + OsTIR1	TurboID-HA N-tagged library under CYC1 promotor with HYGR, with Bpl1 fused to the AID* degron and the OsTIR1 adaptor, allowing native biotinylation to be significantly reduced.	MAT α	his∆1 leu2∆0 met15∆0 ura3∆0 can1∆::GAL1pr-SceI::STE2pr-SpHIS5 lyp1∆::STE3pr-LEU2, HYGR::CYC1pr-TurboID-HA-XXX(ORF), BPL1-AID*-9myc::G418R, HIS::OsTIR1::HIS	0.99	0.91
nativepr-BirA N' library + BPL1-AID*-9myc	BirA N-tagged library under native promotor with Bpl1 fused to the AID* degron. To be mated with strains from the below AviTag library.	Mat a	his∆1 leu2∆0 met15∆0 ura3∆0 can1∆::GAL1pr-SceI::STE2pr-SpHIS5 lyp1∆::STE3pr-LEU2, BirA-XXX(ORF), BPL1-AID*-9myc::NATR	NC	0.93
nativepr-AviTag N' library + BPL1-AID*-6HA + OsTIR1	AviTag N-tagged library under native promotor with Bpl1 fused to the AID* degron and the OsTIR1 adaptor, allowing native biotinylation to be significantly reduced. To be mated with strains from BirA library.	MAT α	his∆1 leu2∆0 met15∆0 ura3∆0 can1∆::GAL1pr-SceI::STE2pr-SpHIS5 lyp1∆::STE3pr-LEU2, AviTag-XXX(ORF), BPL1-AID*-6HA::HYGR, HIS::OsTIR1::HIS	NC	0.96
Notes
SWAT efficiency was calculated by measuring remaining GFP from the orginal N' tag GFP SWAT library. NC = not calculated.
% survival was determined by counting the number of colonies remaining after SWATing the N' tag GFP SWAT library.
None of the strains in all libraries grew on SD-Ura confirming that none of the original N' tag GFP SWAT library was present after SWATing.

## Sheet: List of BirA-ORFs+BirA-AID-9myc
ORF	Gene	1536 Plate_Row_Col	Tagging type
YAL002W	VPS8	01_01_01	SWAT
YEL017W	GTT3	01_01_02	SWAT
YBR160W	CDC28	01_01_03	SWAT
YGL037C	PNC1	01_01_04	SWAT
YAL005C	SSA1	01_01_05	SWAT
YEL020C	PXP1	01_01_06	SWAT
YBR161W	CSH1	01_01_07	SWAT
YGL038C	OCH1	01_01_08	SWAT
YAL008W	FUN14	01_01_09	SWAT
YEL022W	GEA2	01_01_10	SWAT
YBR162W-A	YSY6	01_01_11	SWAT
YGL041C-B	YGL041C-B	01_01_12	SWAT
YAL009W	SPO7	01_01_13	SWAT
YEL025C	YEL025C	01_01_14	SWAT
YBR164C	ARL1	01_01_15	SWAT
YGL045W	RIM8	01_01_16	SWAT
YAL014C	SYN8	01_01_17	SWAT
YEL027W	VMA3	01_01_18	SWAT
YBR168W	PEX32	01_01_19	SWAT
YAL018C	LDS1	01_01_21	SWAT
YEL031W	SPF1	01_01_22	SWAT
YBR170C	NPL4	01_01_23	SWAT
YGL051W	MST27	01_01_24	SWAT
YAL022C	FUN26	01_01_25	SWAT
YEL033W	MTC7	01_01_26	SWAT
YBR171W	SEC66	01_01_27	SWAT
YGL053W	PRM8	01_01_28	SWAT
YAL023C	PMT2	01_01_29	SWAT
YEL036C	ANP1	01_01_30	SWAT
YBR172C	SMY2	01_01_31	SWAT
YGL054C	ERV14	01_01_32	SWAT
YAL026C	DRS2	01_01_33	SWAT
YEL048C	TCA17	01_01_34	SWAT
YBR183W	YPC1	01_01_35	SWAT
YGL055W	OLE1	01_01_36	SWAT
YAL028W	FRT2	01_01_37	SWAT
YBR199W	KTR4	01_01_39	SWAT
YGL065C	ALG2	01_01_40	SWAT
YAL030W	SNC1	01_01_41	SWAT
YEL063C	CAN1	01_01_42	SWAT
YBR201C-A	YBR201C-A	01_01_43	SWAT
YGL067W	NPY1	01_01_44	SWAT
YAL035W	FUN12	01_01_45	SWAT
YEL064C	AVT2	01_01_46	SWAT
YBR201W	DER1	01_01_47	SWAT
YJL123C	MTC1	01_02_01	SWAT
YMR264W	CUE1	01_02_02	SWAT
YKL146W	AVT3	01_02_03	SWAT
YNL321W	VNX1	01_02_04	SWAT
YJL127C-B	YJL127C-B	01_02_05	SWAT
YMR266W	RSN1	01_02_06	SWAT
YNL323W	LEM3	01_02_08	SWAT
YJL129C	TRK1	01_02_09	SWAT
YMR272C	SCS7	01_02_10	SWAT
YKL165C	MCD4	01_02_11	SWAT
YNL326C	PFA3	01_02_12	SWAT
YMR274C	RCE1	01_02_14	SWAT
YKL173W	SNU114	01_02_15	SWAT
YNL329C	PEX6	01_02_16	SWAT
YJL139C	YUR1	01_02_17	SWAT
YMR279C	YMR279C	01_02_18	SWAT
YKL174C	TPO5	01_02_19	SWAT
YJL145W	SFH5	01_02_21	SWAT
YMR281W	GPI12	01_02_22	SWAT
YKL175W	ZRT3	01_02_23	SWAT
YNR002C	ATO2	01_02_24	SWAT
YJL091C	GWT1	01_02_25	SWAT
YMR292W	GOT1	01_02_26	SWAT
YNR006W	VPS27	01_02_28	SWAT
YNL131w	TOM22	01_02_29	SWAT
YMR296C	LCB1	01_02_30	SWAT
YKL179C	COY1	01_02_31	SWAT
YNR007C	ATG3	01_02_32	SWAT
YJL163C	YJL163C	01_02_33	SWAT
YMR298W	LIP1	01_02_34	SWAT
YKL183C-A	YKL183C-A	01_02_35	SWAT
YNR008W	LRO1	01_02_36	SWAT
YBR086C	IST2	01_02_37	SWAT
YMR300C	ADE4	01_02_38	SWAT
YKL187C	FAT3	01_02_39	SWAT
YJL170C	ASG7	01_02_41	SWAT
YMR304W	UBP15	01_02_42	SWAT
YKL188C	PXA2	01_02_43	SWAT
YNR016C	ACC1	01_02_44	SWAT
YJL172W	CPS1	01_02_45	SWAT
YIL114C	POR2	01_02_46	SWAT
YKL196C	YKT6	01_02_47	SWAT
YNR019W	ARE2	01_02_48	SWAT
YDL027C	MRX9	01_03_01	SWAT
YGR147C	NAT2	01_03_02	SWAT
YDL035C	GPR1	01_03_05	SWAT
YGR149W	YGR149W	01_03_06	SWAT
YDL052C	SLC1	01_03_09	SWAT
YGR152C	RSR1	01_03_10	SWAT
YDL054C	MCH1	01_03_13	SWAT
YGR154C	GTO1	01_03_14	SWAT
YDR177W	UBC1	01_03_15	SWAT
YHR175W	CTR2	01_03_16	SWAT
YDL058W	USO1	01_03_17	SWAT
YGR157W	CHO2	01_03_18	SWAT
YDR182W	CDC1	01_03_19	SWAT
YHR175W-A	YHR175W-A	01_03_20	SWAT
YDL065C	PEX19	01_03_21	SWAT
YGR163W	GTR2	01_03_22	SWAT
YDR189W	SLY1	01_03_23	SWAT
YHR176W	FMO1	01_03_24	SWAT
YDL072C	YET3	01_03_25	SWAT
YGR166W	TRS65	01_03_26	SWAT
YDR196C	CAB5	01_03_27	SWAT
YHR181W	SVP26	01_03_28	SWAT
YDL077C	VAM6	01_03_29	SWAT
YGR167W	CLC1	01_03_30	SWAT
YDL078C	MDH3	01_03_33	SWAT
YGR168C	YGR168C	01_03_34	SWAT
YDR205W	MSC2	01_03_35	SWAT
YHR190W	ERG9	01_03_36	SWAT
YDL089W	NUR1	01_03_37	SWAT
YDR211W	GCD6	01_03_39	SWAT
YHR192W	LNP1	01_03_40	SWAT
YDL091C	UBX3	01_03_41	SWAT
YGR175C	ERG1	01_03_42	SWAT
YDR216W	ADR1	01_03_43	SWAT
YHR195W	NVJ1	01_03_44	SWAT
YDL093W	PMT5	01_03_45	SWAT
YGR177C	ATF2	01_03_46	SWAT
YDR218C	SPR28	01_03_47	SWAT
YHR213W-A	YHR213W-A	01_03_48	SWAT
YLR081W	GAL2	01_04_01	SWAT
YOR084W	LPX1	01_04_02	SWAT
YOR087W	YVC1	01_04_10	SWAT
YLR092W	SUL2	01_04_13	SWAT
YOR089C	VPS21	01_04_14	SWAT
YML047C	PRM6	01_04_15	SWAT
YPL098C	MGR2	01_04_16	SWAT
YLR093C	NYV1	01_04_17	SWAT
YOR092W	ECM3	01_04_18	SWAT
YML048W	GSF2	01_04_19	SWAT
YPL099C	INA17	01_04_20	SWAT
YLR100W	ERG27	01_04_21	SWAT
YOR093C	CMR2	01_04_22	SWAT
YML052W	SUR7	01_04_23	SWAT
YPL100W	ATG21	01_04_24	SWAT
YLR109W	AHP1	01_04_25	SWAT
YOR094W	ARF3	01_04_26	SWAT
YML054C	CYB2	01_04_27	SWAT
YLR114C	AVL9	01_04_29	SWAT
YML055W	SPC2	01_04_31	SWAT
YPL117C	IDI1	01_04_32	SWAT
YLR119W	SRN2	01_04_33	SWAT
YOR099W	KTR1	01_04_34	SWAT
YPL119C-A	YPL119C-A	01_04_36	SWAT
YOL009C	MDM12	01_04_37	SWAT
YOR101W	RAS1	01_04_38	SWAT
YML064C	TEM1	01_04_39	SWAT
YPL120W	VPS30	01_04_40	SWAT
YLR130C	ZRT2	01_04_41	SWAT
YOR104W	PIN2	01_04_42	SWAT
YML066C	SMA2	01_04_43	SWAT
YPL123C	RNY1	01_04_44	SWAT
YLR138W	NHA1	01_04_45	SWAT
YOR106W	VAM3	01_04_46	SWAT
YML067C	ERV41	01_04_47	SWAT
YPL137C	GIP3	01_04_48	SWAT
YEL065W	SIT1	01_05_02	SWAT
YBR204C	LDH1	01_05_03	SWAT
YGL077C	HNM1	01_05_04	SWAT
YAL042W	ERV46	01_05_05	SWAT
YEL069C	HXT13	01_05_06	SWAT
YBR205W	KTR3	01_05_07	SWAT
YGL082W	YGL082W	01_05_08	SWAT
YNL064C	YDJ1	01_05_09	SWAT
YBR207W	FTH1	01_05_11	SWAT
YGL083W	SCY1	01_05_12	SWAT
YAL010C	MDM10	01_05_13	SWAT
YER005W	YND1	01_05_14	SWAT
YBR210W	ERV15	01_05_15	SWAT
YGL084C	GUP1	01_05_16	SWAT
YAL064W-B	YAL064W-B	01_05_17	SWAT
YER006W	NUG1	01_05_18	SWAT
YBR214W	SDS24	01_05_19	SWAT
YGL095C	VPS45	01_05_20	SWAT
YAL065C	YAL065C	01_05_21	SWAT
YER008C	SEC3	01_05_22	SWAT
YBR217W	ATG12	01_05_23	SWAT
YGL098W	USE1	01_05_24	SWAT
YAL067C	SEO1	01_05_25	SWAT
YER014W	HEM14	01_05_26	SWAT
YBR219C	YBR219C	01_05_27	SWAT
YGL099W	LSG1	01_05_28	SWAT
YAR027W	UIP3	01_05_29	SWAT
YER015W	FAA2	01_05_30	SWAT
YBR220C	YBR220C	01_05_31	SWAT
YGL104C	VPS73	01_05_32	SWAT
YAR028W	YAR028W	01_05_33	SWAT
YAR031W	PRM9	01_05_37	SWAT
YER019W	ISC1	01_05_38	SWAT
YAR033W	MST28	01_05_41	SWAT
YER020W	GPA2	01_05_42	SWAT
YBR222C	PCS60	01_05_43	SWAT
YGL108C	YGL108C	01_05_44	SWAT
YAR042W	SWH1	01_05_45	SWAT
YER025W	GCD11	01_05_46	SWAT
YGL114W	YGL114W	01_05_48	SWAT
YJL183W	MNN11	01_06_01	SWAT
YMR306W	FKS3	01_06_02	SWAT
YKL197C	PEX1	01_06_03	SWAT
YNR021W	YNR021W	01_06_04	SWAT
YJL185C	ATG36	01_06_05	SWAT
YMR319C	FET4	01_06_06	SWAT
YNR026C	SEC12	01_06_08	SWAT
YJL193W	YJL193W	01_06_09	SWAT
YDR517W	GRH1	01_06_11	SWAT
YNR030W	ALG12	01_06_12	SWAT
YJL194W	CDC6	01_06_13	SWAT
YNL008C	ASI3	01_06_14	SWAT
YNR035C	ARC35	01_06_16	SWAT
YJL196C	ELO1	01_06_17	SWAT
YNL009W	IDP3	01_06_18	SWAT
YKL209C	STE6	01_06_19	SWAT
YNR039C	ZRG17	01_06_20	SWAT
YJL198W	PHO90	01_06_21	SWAT
YNL015W	PBI2	01_06_22	SWAT
YKL212W	SAC1	01_06_23	SWAT
YNR048W	YNR048W	01_06_24	SWAT
YJL204C	RCY1	01_06_25	SWAT
YNL020C	ARK1	01_06_26	SWAT
YKL217W	JEN1	01_06_27	SWAT
YNR049C	MSO1	01_06_28	SWAT
YJL205C	NCE101	01_06_29	SWAT
YMR060C	SAM37	01_06_30	SWAT
YNR051C	BRE5	01_06_32	SWAT
YJL207C	LAA1	01_06_33	SWAT
YNL029C	KTR5	01_06_34	SWAT
YNL032W	SIW14	01_06_38	SWAT
YKL221W	MCH2	01_06_43	SWAT
YJL214W	HXT8	01_06_45	SWAT
YNL041C	COG6	01_06_46	SWAT
YKR001C	VPS1	01_06_47	SWAT
YNR055C	HOL1	01_06_48	SWAT
YDL095W	PMT1	01_07_01	SWAT
YGR192C	TDH3	01_07_02	SWAT
YDR229W	IVY1	01_07_03	SWAT
YHR214C-D	YHR214C-D	01_07_04	SWAT
YDL099W	BUG1	01_07_05	SWAT
YGR197C	SNG1	01_07_06	SWAT
YDR233C	RTN1	01_07_07	SWAT
YDL100C	GET3	01_07_09	SWAT
YGR198W	YPP1	01_07_10	SWAT
YIL004C	BET1	01_07_12	SWAT
YDL113C	ATG20	01_07_13	SWAT
YGR199W	PMT6	01_07_14	SWAT
YDR238C	SEC26	01_07_15	SWAT
YIL009C-A	EST3	01_07_16	SWAT
YDL121C	YDL121C	01_07_17	SWAT
YGR202C	PCT1	01_07_18	SWAT
YDR244W	PEX5	01_07_19	SWAT
YIL013C	PDR11	01_07_20	SWAT
YDR245W	MNN10	01_07_23	SWAT
YIL016W	SNL1	01_07_24	SWAT
YDR246W	TRS23	01_07_27	SWAT
YIL023C	YKE4	01_07_28	SWAT
YDL122W	UBP1	01_07_29	SWAT
YDR255C	RMD5	01_07_31	SWAT
YIL029C	YIL029C	01_07_32	SWAT
YDL123W	SNA4	01_07_33	SWAT
YGR213C	RTA1	01_07_34	SWAT
YDR256C	CTA1	01_07_35	SWAT
YIL030C	SSM4	01_07_36	SWAT
YGR216C	GPI1	01_07_38	SWAT
YMR313C	TGL3	01_07_39	SWAT
YIL037C	PRM2	01_07_40	SWAT
YDL128W	VCX1	01_07_41	SWAT
YGR221C	TOS2	01_07_42	SWAT
YDR265W	PEX10	01_07_43	SWAT
YIL039W	TED1	01_07_44	SWAT
YDL133W	SRF1	01_07_45	SWAT
YGR223C	HSV2	01_07_46	SWAT
YDR270W	CCC2	01_07_47	SWAT
YIL040W	APQ12	01_07_48	SWAT
YLR145W	RMP1	01_08_01	SWAT
YOR115C	TRS33	01_08_02	SWAT
YML071C	COG8	01_08_03	SWAT
YPL140C	MKK2	01_08_04	SWAT
YLR148W	PEP3	01_08_05	SWAT
YOR149C	SMP3	01_08_06	SWAT
YJL001W	PRE3	01_08_07	SWAT
YPL145C	KES1	01_08_08	SWAT
YLR151C	PCD1	01_08_09	SWAT
YOR153W	PDR5	01_08_10	SWAT
YML075C	HMG1	01_08_11	SWAT
YPL147W	PXA1	01_08_12	SWAT
YLR152C	YLR152C	01_08_13	SWAT
YOR157C	PUP1	01_08_14	SWAT
YML077W	BET5	01_08_15	SWAT
YPL149W	ATG5	01_08_16	SWAT
YLR154C-G	YLR154C-G	01_08_17	SWAT
YOR161C	PNS1	01_08_18	SWAT
YML081W	TDA9	01_08_19	SWAT
YPL162C	YPL162C	01_08_24	SWAT
YML087C	AIM33	01_08_27	SWAT
YPR133W-A	TOM5	01_08_28	SWAT
YLR166C	SEC10	01_08_29	SWAT
YOR161C-C	YOR161C-C	01_08_30	SWAT
YML097C	VPS9	01_08_31	SWAT
YPL166W	ATG29	01_08_32	SWAT
YLR170C	APS1	01_08_33	SWAT
YOR171C	LCB4	01_08_34	SWAT
YML101C	CUE4	01_08_35	SWAT
YPL175W	SPT14	01_08_36	SWAT
YOR175C	ALE1	01_08_38	SWAT
YML104C	MDM1	01_08_39	SWAT
YPL176C	TRE1	01_08_40	SWAT
YLR191W	PEX13	01_08_41	SWAT
YOR178C	GAC1	01_08_42	SWAT
YML115C	VAN1	01_08_43	SWAT
YPL180W	TCO89	01_08_44	SWAT
YLR206W	ENT2	01_08_45	SWAT
YOR183W	FYV12	01_08_46	SWAT
YML116W	ATR1	01_08_47	SWAT
YPL186C	UIP4	01_08_48	SWAT
YBR241C	YBR241C	01_09_03	SWAT
YGL115W	SNF4	01_09_04	SWAT
YBL001C	ECM15	01_09_05	SWAT
YER031C	YPT31	01_09_06	SWAT
YBR243C	ALG7	01_09_07	SWAT
YNL130C	CPT1	01_09_08	SWAT
YBR254C	TRS20	01_09_11	SWAT
YBL007C	SLA1	01_09_13	SWAT
YER039C	HVG1	01_09_14	SWAT
YBR255C-A	YBR255C-A	01_09_15	SWAT
YGL137W	SEC27	01_09_16	SWAT
YBL010C	YBL010C	01_09_17	SWAT
YER039C-A	YER039C-A	01_09_18	SWAT
YBR255W	MTC4	01_09_19	SWAT
YBL011W	SCT1	01_09_21	SWAT
YER044C	ERG28	01_09_22	SWAT
YBR264C	YPT10	01_09_23	SWAT
YGL142C	GPI10	01_09_24	SWAT
YBL020W	RFT1	01_09_25	SWAT
YER053C-A	YER053C-A	01_09_26	SWAT
YBR265W	TSC10	01_09_27	SWAT
YGL145W	TIP20	01_09_28	SWAT
YBL037W	APL3	01_09_29	SWAT
YER056C	FCY2	01_09_30	SWAT
YBR273C	UBX7	01_09_31	SWAT
YGL146C	RRT6	01_09_32	SWAT
YBL039W-B	YBL039W-B	01_09_33	SWAT
YER060W	FCY21	01_09_34	SWAT
YBR283C	SSH1	01_09_35	SWAT
YGL153W	PEX14	01_09_36	SWAT
YBL041W	PRE7	01_09_37	SWAT
YER060W-A	FCY22	01_09_38	SWAT
YBL042C	FUI1	01_09_41	SWAT
YER072W	VTC1	01_09_42	SWAT
YBR287W	YBR287W	01_09_43	SWAT
YGL160W	AIM14	01_09_44	SWAT
YBL047C	EDE1	01_09_45	SWAT
YOR165W	SEY1	01_09_46	SWAT
YBR288C	APM3	01_09_47	SWAT
YGL161C	YIP5	01_09_48	SWAT
YJL219W	HXT9	01_10_01	SWAT
YNL046W	YNL046W	01_10_02	SWAT
YKR007W	MEH1	01_10_03	SWAT
YOL026c	MIM1	01_10_05	SWAT
YKR009C	FOX2	01_10_07	SWAT
YNR062C	YNR062C	01_10_08	SWAT
YKR014C	YPT52	01_10_11	SWAT
YNR065C	YNR065C	01_10_12	SWAT
YNL048W	ALG11	01_10_14	SWAT
YKR020W	VPS51	01_10_15	SWAT
YNR070W	PDR18	01_10_16	SWAT
YJR005W	APL1	01_10_17	SWAT
YNL049C	SFB2	01_10_18	SWAT
YKR021W	ALY1	01_10_19	SWAT
YJR009C	TDH2	01_10_21	SWAT
YNL051W	COG5	01_10_22	SWAT
YKR022C	NTR2	01_10_23	SWAT
YNR075W	COS10	01_10_24	SWAT
YJR010C-A	SPC1	01_10_25	SWAT
YNL054W	VAC7	01_10_26	SWAT
YKR026C	GCN3	01_10_27	SWAT
YOL002C	IZH2	01_10_28	SWAT
YJR013W	GPI14	01_10_29	SWAT
YNL065W	AQR1	01_10_30	SWAT
YKR027W	BCH2	01_10_31	SWAT
YOL003C	PFA4	01_10_32	SWAT
YJR015W	YJR015W	01_10_33	SWAT
YNL074C	MLF3	01_10_34	SWAT
YOL014W	YOL014W	01_10_36	SWAT
YJR019C	TES1	01_10_37	SWAT
YNL080C	EOS1	01_10_38	SWAT
YJR031C	GEA1	01_10_41	SWAT
YNL084C	END3	01_10_42	SWAT
YKR036C	CAF4	01_10_43	SWAT
YJR040W	GEF1	01_10_45	SWAT
YNL087W	TCB2	01_10_46	SWAT
YKR039W	GAP1	01_10_47	SWAT
YOL019W	YOL019W	01_10_48	SWAT
YDL135C	RDI1	01_11_01	SWAT
YGR224W	AZR1	01_11_02	SWAT
YDR275W	BSC2	01_11_03	SWAT
YIL041W	GVP36	01_11_04	SWAT
YGR227W	DIE2	01_11_06	SWAT
YDR276C	PMP3	01_11_07	SWAT
YIL043C	CBR1	01_11_08	SWAT
YDL138W	RGT2	01_11_09	SWAT
YGR233C	PHO81	01_11_10	SWAT
YDR281C	PHM6	01_11_11	SWAT
YIL044C	AGE2	01_11_12	SWAT
YDL142C	CRD1	01_11_13	SWAT
YGR236C	SPG1	01_11_14	SWAT
YDR284C	DPP1	01_11_15	SWAT
YIL046W-A	YIL046W-A	01_11_16	SWAT
YDL145C	COP1	01_11_17	SWAT
YGR239C	PEX21	01_11_18	SWAT
YDR292C	SRP101	01_11_19	SWAT
YIL047C	SYG1	01_11_20	SWAT
YDL146W	LDB17	01_11_21	SWAT
YGR241C	YAP1802	01_11_22	SWAT
YDR294C	DPL1	01_11_23	SWAT
YDL149W	ATG9	01_11_25	SWAT
YGR247W	CPD1	01_11_26	SWAT
YDR297W	SUR2	01_11_27	SWAT
YIL049W	DFG10	01_11_28	SWAT
YDL161W	ENT1	01_11_29	SWAT
YGR254W	ENO1	01_11_30	SWAT
YDR302W	GPI11	01_11_31	SWAT
YIL067C	YIL067C	01_11_32	SWAT
YDL180W	YDL180W	01_11_33	SWAT
YGR260W	TNA1	01_11_34	SWAT
YDR307W	PMT7	01_11_35	SWAT
YIL068C	SEC6	01_11_36	SWAT
YDL185W	VMA1	01_11_37	SWAT
YGR261C	APL6	01_11_38	SWAT
YDR319C	YFT2	01_11_39	SWAT
YIL076W	SEC28	01_11_40	SWAT
YDL193W	NUS1	01_11_41	SWAT
YGR263C	SAY1	01_11_42	SWAT
YIL085C	KTR7	01_11_44	SWAT
YDL194W	SNF3	01_11_45	SWAT
YGR270W	YTA7	01_11_46	SWAT
YDR323C	PEP7	01_11_47	SWAT
YIL088C	AVT7	01_11_48	SWAT
YLR208W	SEC13	01_12_01	SWAT
YOR185C	GSP2	01_12_02	SWAT
YML120C	NDI1	01_12_03	SWAT
YPL191C	YPL191C	01_12_04	SWAT
YLR212C	TUB4	01_12_05	SWAT
YOR186W	YOR186W	01_12_06	SWAT
YML121W	GTR1	01_12_07	SWAT
YPL192C	PRM3	01_12_08	SWAT
YLR220W	CCC1	01_12_09	SWAT
YPL195W	APL5	01_12_12	SWAT
YLR229C	CDC42	01_12_13	SWAT
YOR192C	THI72	01_12_14	SWAT
YML125C	PGA3	01_12_15	SWAT
YPL199C	YPL199C	01_12_16	SWAT
YLR237W	THI7	01_12_17	SWAT
YOR193W	PEX27	01_12_18	SWAT
YML131W	YML131W	01_12_19	SWAT
YPL200W	CSM4	01_12_20	SWAT
YLR238W	FAR10	01_12_21	SWAT
YML132W	COS3	01_12_23	SWAT
YPL204W	HRR25	01_12_24	SWAT
YLR240W	VPS34	01_12_25	SWAT
YOR219C	STE13	01_12_26	SWAT
YMR010W	YMR010W	01_12_27	SWAT
YLR241W	CSC1	01_12_29	SWAT
YOR223W	DSC3	01_12_30	SWAT
YMR011W	HXT2	01_12_31	SWAT
YPL217C	BMS1	01_12_32	SWAT
YLR242C	ARV1	01_12_33	SWAT
YJL102W	MEF2	01_12_34	SWAT
YMR013C	SEC59	01_12_35	SWAT
YPL227C	ALG5	01_12_36	SWAT
YOR237W	HES1	01_12_38	SWAT
YMR015C	ERG5	01_12_39	SWAT
YPL231W	FAS2	01_12_40	SWAT
YOR241W	MET7	01_12_42	SWAT
YMR018W	YMR018W	01_12_43	SWAT
YPL232W	SSO1	01_12_44	SWAT
YLR260W	LCB5	01_12_45	SWAT
YOR242C	SSP2	01_12_46	SWAT
YMR019W	STB4	01_12_47	SWAT
YPL236C	ENV7	01_12_48	SWAT
YBL050W	SEC17	01_13_01	SWAT
YER083C	GET2	01_13_02	SWAT
YBR290W	BSD2	01_13_03	SWAT
YGL167C	PMR1	01_13_04	SWAT
YBL058W	SHP1	01_13_05	SWAT
YER087C-B	SBH1	01_13_06	SWAT
YBR293W	VBA2	01_13_07	SWAT
YGL168W	HUR1	01_13_08	SWAT
YBL059W	YBL059W	01_13_09	SWAT
YER093C	TSC11	01_13_10	SWAT
YBL061C	SKT5	01_13_13	SWAT
YBL069W	AST1	01_13_17	SWAT
YER094C	PUP3	01_13_18	SWAT
YBL078C	ATG8	01_13_21	SWAT
YER100W	UBC6	01_13_22	SWAT
YBR294W	SUL1	01_13_23	SWAT
YGL180W	ATG1	01_13_24	SWAT
YBL082C	ALG3	01_13_25	SWAT
YER118C	SHO1	01_13_26	SWAT
YKL176C	LST4	01_13_27	SWAT
YGL184C	STR3	01_13_28	SWAT
YBL089W	AVT5	01_13_29	SWAT
YER119C	AVT6	01_13_30	SWAT
YBR296C	PHO89	01_13_31	SWAT
YGL186C	TPN1	01_13_32	SWAT
YBL091C-A	SCS22	01_13_33	SWAT
YER120W	SCS2	01_13_34	SWAT
YBR298C	MAL31	01_13_35	SWAT
YGL194C-A	YGL194C-A	01_13_36	SWAT
YBL100C	YBL100C	01_13_37	SWAT
YER122C	GLO3	01_13_38	SWAT
YBR301W	PAU24	01_13_39	SWAT
YGL198W	YIP4	01_13_40	SWAT
YBL101C	ECM21	01_13_41	SWAT
YER123W	YCK3	01_13_42	SWAT
YGL204C	YGL204C	01_13_44	SWAT
YBL102W	SFT2	01_13_45	SWAT
YER125W	RSP5	01_13_46	SWAT
YCL001W	RER1	01_13_47	SWAT
YGL205W	POX1	01_13_48	SWAT
YNL090W	RHO2	01_14_02	SWAT
YKR046C	PET10	01_14_03	SWAT
YJR044C	VPS55	01_14_05	SWAT
YNL093W	YPT53	01_14_06	SWAT
YKR050W	TRK2	01_14_07	SWAT
YOL023W	IFM1	01_14_08	SWAT
YJR054W	KCH1	01_14_09	SWAT
YNL095C	YNL095C	01_14_10	SWAT
YJR058C	APS2	01_14_13	SWAT
YNL098C	RAS2	01_14_14	SWAT
YJR066W	TOR1	01_14_17	SWAT
YLR293C	GSP1	01_14_18	SWAT
YJR072C	NPA3	01_14_21	SWAT
YNL111C	CYB5	01_14_22	SWAT
YKR051W	YKR051W	01_14_23	SWAT
YOL044W	PEX15	01_14_24	SWAT
YJR073C	OPI3	01_14_25	SWAT
YNL115C	YNL115C	01_14_26	SWAT
YKR053C	YSR3	01_14_27	SWAT
YOL047C	LDS2	01_14_28	SWAT
YNL117W	MLS1	01_14_30	SWAT
YKR055W	RHO4	01_14_31	SWAT
YOL048C	RRT8	01_14_32	SWAT
YJR086W	STE18	01_14_33	SWAT
YNL125C	ESBP6	01_14_34	SWAT
YKR067W	GPT2	01_14_35	SWAT
YOL053W	AIM39	01_14_36	SWAT
YJR088C	EMC2	01_14_37	SWAT
YNL127W	FAR11	01_14_38	SWAT
YKR068C	BET3	01_14_39	SWAT
YJR102C	VPS25	01_14_41	SWAT
YNL142W	MEP2	01_14_42	SWAT
YKR084C	HBS1	01_14_43	SWAT
YOL062C	APM4	01_14_44	SWAT
YJR106W	ECM27	01_14_45	SWAT
YNL143C	YNL143C	01_14_46	SWAT
YKR088C	TVP38	01_14_47	SWAT
YOL065C	INP54	01_14_48	SWAT
YDL195W	SEC31	01_15_01	SWAT
YDR326C	YSP2	01_15_03	SWAT
YIL089W	YIL089W	01_15_04	SWAT
YDL199C	YDL199C	01_15_05	SWAT
YGR284C	ERV29	01_15_06	SWAT
YDR329C	PEX3	01_15_07	SWAT
YIL090W	ICE2	01_15_08	SWAT
YDL204W	RTN2	01_15_09	SWAT
YGR289C	MAL11	01_15_10	SWAT
YDR338C	YDR338C	01_15_11	SWAT
YIL095W	PRK1	01_15_12	SWAT
YDL206W	YDL206W	01_15_13	SWAT
YNL070W	TOM7	01_15_14	SWAT
YDR342C	HXT7	01_15_15	SWAT
YIL102C-A	YIL102C-A	01_15_16	SWAT
YGR295C	COS6	01_15_18	SWAT
YDR343C	HXT6	01_15_19	SWAT
YIL105C	SLM1	01_15_20	SWAT
YHL002W	HSE1	01_15_22	SWAT
YDR345C	HXT3	01_15_23	SWAT
YIL109C	SEC24	01_15_24	SWAT
YDL212W	SHR3	01_15_25	SWAT
YHL003C	LAG1	01_15_26	SWAT
YDR351W	SBE2	01_15_27	SWAT
YIL117C	PRM5	01_15_28	SWAT
YDL222C	FMP45	01_15_29	SWAT
YHL008C	YHL008C	01_15_30	SWAT
YGL169W	SUA5	01_15_31	SWAT
YDL225W	SHS1	01_15_33	SWAT
YHL016C	DUR3	01_15_34	SWAT
YDR356W	SPC110	01_15_35	SWAT
YDL226C	GCS1	01_15_37	SWAT
YHL019C	APM2	01_15_38	SWAT
YDR358W	GGA1	01_15_39	SWAT
YIL124W	AYR1	01_15_40	SWAT
YDL231C	BRE4	01_15_41	SWAT
YHL020C	OPI1	01_15_42	SWAT
YDR366C	YDR366C	01_15_43	SWAT
YIL134C-A	YIL134C-A	01_15_44	SWAT
YHL026C	YHL026C	01_15_46	SWAT
YDR367W	KEI1	01_15_47	SWAT
YIL134W	FLX1	01_15_48	SWAT
YLR262C	YPT6	01_16_01	SWAT
YOR245C	DGA1	01_16_02	SWAT
YMR022W	UBC7	01_16_03	SWAT
YPL244C	HUT1	01_16_04	SWAT
YLR265C	NEJ1	01_16_05	SWAT
YOR246C	ENV9	01_16_06	SWAT
YMR023C	MSS1	01_16_07	SWAT
YPL246C	RBD2	01_16_08	SWAT
YOR254C	SEC63	01_16_10	SWAT
YMR026C	PEX12	01_16_11	SWAT
YPL249C	GYP5	01_16_12	SWAT
YLR284C	ECI1	01_16_13	SWAT
YOR260W	GCD1	01_16_14	SWAT
YMR030W-A	YMR030W-A	01_16_15	SWAT
YPL259C	APM1	01_16_16	SWAT
YLR099W-A	MIM2	01_16_17	SWAT
YOR268C	YOR268C	01_16_18	SWAT
YMR031C	EIS1	01_16_19	SWAT
YPL264C	YPL264C	01_16_20	SWAT
YLR289W	GUF1	01_16_21	SWAT
YOR270C	VPH1	01_16_22	SWAT
YMR034C	RCH1	01_16_23	SWAT
YLR291C	GCD7	01_16_25	SWAT
YOR271C	FSF1	01_16_26	SWAT
YMR040W	YET2	01_16_27	SWAT
YPL274W	SAM3	01_16_28	SWAT
YLR292C	SEC72	01_16_29	SWAT
YOR273C	TPO4	01_16_30	SWAT
YPL279C	FEX2	01_16_32	SWAT
YLR297W	YLR297W	01_16_33	SWAT
YPR080W	TEF1	01_16_34	SWAT
YPR003C	YPR003C	01_16_36	SWAT
YLR299W	ECM38	01_16_37	SWAT
YOR291W	YPK9	01_16_38	SWAT
YMR054W	STV1	01_16_39	SWAT
YPR010C-A	YPR010C-A	01_16_40	SWAT
YLR301W	HRI1	01_16_41	SWAT
YOR292C	YOR292C	01_16_42	SWAT
YPR017C	DSS4	01_16_44	SWAT
YOR298W	MUM3	01_16_46	SWAT
YMR063W	RIM9	01_16_47	SWAT
YBL105C	PKC1	01_17_01	SWAT
YER129W	SAK1	01_17_02	SWAT
YGL206C	CHC1	01_17_04	SWAT
YBL106C	SRO77	01_17_05	SWAT
YER140W	EMP65	01_17_06	SWAT
YCL005W-A	VMA9	01_17_07	SWAT
YGL210W	YPT32	01_17_08	SWAT
YBR002C	RER2	01_17_09	SWAT
YER145C	FTR1	01_17_10	SWAT
YBR004C	GPI18	01_17_13	SWAT
YER151C	UBP3	01_17_14	SWAT
YCL008C	STP22	01_17_15	SWAT
YGL223C	COG1	01_17_16	SWAT
YBR005W	RCR1	01_17_17	SWAT
YER157W	COG3	01_17_18	SWAT
YCL025C	AGP1	01_17_19	SWAT
YGL225W	VRG4	01_17_20	SWAT
YBR008C	FLR1	01_17_21	SWAT
YER166W	DNF1	01_17_22	SWAT
YCL027W	FUS1	01_17_23	SWAT
YGL226C-A	OST5	01_17_24	SWAT
YBR021W	FUR4	01_17_25	SWAT
YER184C	TOG1	01_17_26	SWAT
YCL029C	BIK1	01_17_27	SWAT
YGL230C	YGL230C	01_17_28	SWAT
YCL034W	LSB5	01_17_31	SWAT
YGL231C	EMC4	01_17_32	SWAT
YCL038C	ATG22	01_17_35	SWAT
YGL233W	SEC15	01_17_36	SWAT
YBR023C	CHS3	01_17_37	SWAT
YER185W	PUG1	01_17_38	SWAT
YGL219C	MDM34	01_17_39	SWAT
YGL247W	BRR6	01_17_40	SWAT
YFL004W	VTC2	01_17_42	SWAT
YCL052C	PBN1	01_17_43	SWAT
YGL255W	ZRT1	01_17_44	SWAT
YBR036C	CSG2	01_17_45	SWAT
YFL005W	SEC4	01_17_46	SWAT
YCL055W	KAR4	01_17_47	SWAT
YGL257C	MNT2	01_17_48	SWAT
YHR027C	RPN1	01_18_01	SWAT
YKR089C	TGL4	01_18_03	SWAT
YOL073C	DSC2	01_18_04	SWAT
YJR112W-A	YJR112W-A	01_18_05	SWAT
YNL144C	YNL144C	01_18_06	SWAT
YKR093W	PTR2	01_18_07	SWAT
YOL075C	YOL075C	01_18_08	SWAT
YJR116W	TDA4	01_18_09	SWAT
YNL145W	MFA2	01_18_10	SWAT
YHL030W	ECM29	01_18_11	SWAT
YOL078W	AVO1	01_18_12	SWAT
YNL146W	YNL146W	01_18_14	SWAT
YKR103W	NFT1	01_18_15	SWAT
YOL081W	IRA2	01_18_16	SWAT
YJR125C	ENT3	01_18_17	SWAT
YKR105C	VBA5	01_18_19	SWAT
YOL082W	ATG19	01_18_20	SWAT
YJR126C	VPS70	01_18_21	SWAT
YNL154C	YCK2	01_18_22	SWAT
YKR106W	GEX2	01_18_23	SWAT
YOL083W	ATG34	01_18_24	SWAT
YFR050C	PRE4	01_18_25	SWAT
YNL156C	NSG2	01_18_26	SWAT
YLL001W	DNM1	01_18_27	SWAT
YOL084W	PHM7	01_18_28	SWAT
YLL005C	SPO75	01_18_31	SWAT
YLL006W	MMM1	01_18_35	SWAT
YOL100W	PKH2	01_18_36	SWAT
YJR134C	SGM1	01_18_37	SWAT
YNL159C	ASI2	01_18_38	SWAT
YLL006W-A	YLL006W-A	01_18_39	SWAT
YOL101C	IZH4	01_18_40	SWAT
YJR143C	PMT4	01_18_41	SWAT
YHR174W	ENO2	01_18_42	SWAT
YLL010C	PSR1	01_18_43	SWAT
YOL103W	ITR2	01_18_44	SWAT
YJR152W	DAL5	01_18_45	SWAT
YNL163C	RIA1	01_18_46	SWAT
YLL012W	YEH1	01_18_47	SWAT
YOL107W	YOL107W	01_18_48	SWAT
YDL234C	GYP7	01_19_01	SWAT
YHL031C	GOS1	01_19_02	SWAT
YDR371W	CTS2	01_19_03	SWAT
YDL241W	YDL241W	01_19_05	SWAT
YHL035C	VMR1	01_19_06	SWAT
YDR372C	VPS74	01_19_07	SWAT
YIL158W	AIM20	01_19_08	SWAT
YDL245C	HXT15	01_19_09	SWAT
YHL036W	MUP3	01_19_10	SWAT
YDR373W	FRQ1	01_19_11	SWAT
YIL160C	POT1	01_19_12	SWAT
YDL247W	MPH2	01_19_13	SWAT
YHL040C	ARN1	01_19_14	SWAT
YDR380W	ARO10	01_19_15	SWAT
YIL166C	YIL166C	01_19_16	SWAT
YDL248W	COS7	01_19_17	SWAT
YHL043W	ECM34	01_19_18	SWAT
YDR384C	ATO3	01_19_19	SWAT
YIR004W	DJP1	01_19_20	SWAT
YDR003W	RCR2	01_19_21	SWAT
YHL044W	YHL044W	01_19_22	SWAT
YNL026W	SAM50	01_19_23	SWAT
YDR011W	SNQ2	01_19_25	SWAT
YHL047C	ARN2	01_19_26	SWAT
YDR387C	YDR387C	01_19_27	SWAT
YIR006C	PAN1	01_19_28	SWAT
YHL048W	COS8	01_19_30	SWAT
YDR388W	RVS167	01_19_31	SWAT
YIR007W	EGH1	01_19_32	SWAT
YDR022C	ATG31	01_19_33	SWAT
YDR406W	PDR15	01_19_35	SWAT
YIR014W	YIR014W	01_19_36	SWAT
YDR027C	VPS54	01_19_37	SWAT
YHR004C	NEM1	01_19_38	SWAT
YDR407C	TRS120	01_19_39	SWAT
YIR020C	YIR020C	01_19_40	SWAT
YDR033W	MRH1	01_19_41	SWAT
YHR007C	ERG11	01_19_42	SWAT
YDR410C	STE14	01_19_43	SWAT
YIR028W	DAL4	01_19_44	SWAT
YDR034C-A	YDR034C-A	01_19_45	SWAT
YHR007C-A	YHR007C-A	01_19_46	SWAT
YDR411C	DFM1	01_19_47	SWAT
YIR031C	DAL7	01_19_48	SWAT
YOR299W	BUD7	01_20_02	SWAT
YMR065W	KAR5	01_20_03	SWAT
YPR028W	YOP1	01_20_04	SWAT
YLR314C	CDC3	01_20_05	SWAT
YOR301W	RAX1	01_20_06	SWAT
YMR068W	AVO2	01_20_07	SWAT
YPR029C	APL4	01_20_08	SWAT
YLR324W	PEX30	01_20_09	SWAT
YOR133W	EFT1	01_20_10	SWAT
YMR071C	TVP18	01_20_11	SWAT
YLR326W	YLR326W	01_20_13	SWAT
YOR307C	SLY41	01_20_14	SWAT
YPR032W	SRO7	01_20_16	SWAT
YLR330W	CHS5	01_20_17	SWAT
YOR311C	DGK1	01_20_18	SWAT
YMR079W	SEC14	01_20_19	SWAT
YPR036W	VMA13	01_20_20	SWAT
YLR337C	VRP1	01_20_21	SWAT
YOR316C	COT1	01_20_22	SWAT
YLR342W	FKS1	01_20_25	SWAT
YOR317W	FAA1	01_20_26	SWAT
YMR086W	SEG1	01_20_27	SWAT
YPR037C	ERV2	01_20_28	SWAT
YLR342W-A	YLR342W-A	01_20_29	SWAT
YDR385W	EFT2	01_20_30	SWAT
YMR088C	VBA1	01_20_31	SWAT
YPR049C	ATG11	01_20_32	SWAT
YOR321W	PMT3	01_20_34	SWAT
YOR324C	FRT1	01_20_38	SWAT
YMR101C	SRT1	01_20_39	SWAT
YPR063C	YPR063C	01_20_40	SWAT
YLR356W	ATG33	01_20_41	SWAT
YMR109W	MYO5	01_20_43	SWAT
YPR071W	YPR071W	01_20_44	SWAT
YLR360W	VPS38	01_20_45	SWAT
YOR327C	SNC2	01_20_46	SWAT
YMR110C	HFD1	01_20_47	SWAT
YPR075C	OPY2	01_20_48	SWAT
YBR038W	CHS2	01_21_01	SWAT
YFL011W	HXT10	01_21_02	SWAT
YCL056C	PEX34	01_21_03	SWAT
YGL263W	COS12	01_21_04	SWAT
YBR040W	FIG1	01_21_05	SWAT
YFL025C	BST1	01_21_06	SWAT
YCL058C	FYV5	01_21_07	SWAT
YGR004W	PEX31	01_21_08	SWAT
YBR041W	FAT1	01_21_09	SWAT
YFL026W	STE2	01_21_10	SWAT
YCL063W	VAC17	01_21_11	SWAT
YBR042C	CST26	01_21_13	SWAT
YFL030W	AGX1	01_21_14	SWAT
YCL069W	VBA3	01_21_15	SWAT
YGR016W	YGR016W	01_21_16	SWAT
YBR043C	QDR3	01_21_17	SWAT
YFL034W	MIL1	01_21_18	SWAT
YCL073C	GEX1	01_21_19	SWAT
YBR054W	YRO2	01_21_21	SWAT
YFL037W	TUB2	01_21_22	SWAT
YCR002C	CDC10	01_21_23	SWAT
YGR026W	YGR026W	01_21_24	SWAT
YBR056W	YBR056W	01_21_25	SWAT
YFL038C	YPT1	01_21_26	SWAT
YCR004C	YCP4	01_21_27	SWAT
YGR031C-A	NAG1	01_21_28	SWAT
YBR058C-A	TSC3	01_21_29	SWAT
YNL044W	YIP3	01_21_30	SWAT
YCR005C	CIT2	01_21_31	SWAT
YGR032W	GSC2	01_21_32	SWAT
YBR059C	AKL1	01_21_33	SWAT
YFL040W	YFL040W	01_21_34	SWAT
YCR007C	YCR007C	01_21_35	SWAT
YGR036C	CAX4	01_21_36	SWAT
YFL042C	LAM5	01_21_38	SWAT
YCR009C	RVS161	01_21_39	SWAT
YGR037C	ACB1	01_21_40	SWAT
YBR068C	BAP2	01_21_41	SWAT
YFL046W	FMP32	01_21_42	SWAT
YCR010C	ADY2	01_21_43	SWAT
YGR038W	ORM1	01_21_44	SWAT
YFL050C	ALR2	01_21_46	SWAT
YCR017C	CWH43	01_21_47	SWAT
YGR041W	BUD9	01_21_48	SWAT
YIL065c	FIS1	01_22_01	SWAT
YLL014W	EMC6	01_22_03	SWAT
YOL110W	SHR5	01_22_04	SWAT
YJR158W	HXT16	01_22_05	SWAT
YNL180C	RHO5	01_22_06	SWAT
YLL015W	BPT1	01_22_07	SWAT
YOL119C	MCH4	01_22_08	SWAT
YJR160C	MPH3	01_22_09	SWAT
YNL181W	YNL181W	01_22_10	SWAT
YLL023C	POM33	01_22_11	SWAT
YOL122C	SMF1	01_22_12	SWAT
YKL002W	DID4	01_22_13	SWAT
YNL183C	NPR1	01_22_14	SWAT
YOL126C	MDH2	01_22_16	SWAT
YKL004W	AUR1	01_22_17	SWAT
YNL188W	KAR1	01_22_18	SWAT
YLL028W	TPO1	01_22_19	SWAT
YHR005C	GPA1	01_22_20	SWAT
YKL006C-A	SFT1	01_22_21	SWAT
YNL192W	CHS1	01_22_22	SWAT
YOL130W	ALR1	01_22_24	SWAT
YKL008C	LAC1	01_22_25	SWAT
YNL194C	YNL194C	01_22_26	SWAT
YLL038C	ENT4	01_22_27	SWAT
YOL138C	RTC1	01_22_28	SWAT
YKL015W	PUT3	01_22_29	SWAT
YNL202W	SPS19	01_22_30	SWAT
YLL042C	ATG10	01_22_31	SWAT
YKL020C	SPT23	01_22_33	SWAT
YNL214W	PEX17	01_22_34	SWAT
YLL043W	FPS1	01_22_35	SWAT
YOL152W	FRE7	01_22_36	SWAT
YOR322C	LDB19	01_22_37	SWAT
YNL217W	YNL217W	01_22_38	SWAT
YLL048C	YBT1	01_22_39	SWAT
YOL156W	HXT11	01_22_40	SWAT
YKL026C	GPX1	01_22_41	SWAT
YNL223W	ATG4	01_22_42	SWAT
YLL052C	AQY2	01_22_43	SWAT
YOL158C	ENB1	01_22_44	SWAT
YNL227C	JJJ1	01_22_46	SWAT
YLL055W	YCT1	01_22_47	SWAT
YOL162W	YOL162W	01_22_48	SWAT
YDR034W-B	YDR034W-B	01_23_01	SWAT
YGL010W	MPO1	01_23_03	SWAT
YIR032C	DAL3	01_23_04	SWAT
YDR038C	ENA5	01_23_05	SWAT
YHR021W-A	ECM12	01_23_06	SWAT
YDR424C	DYN2	01_23_07	SWAT
YIR033W	MGA2	01_23_08	SWAT
YDR434W	GPI17	01_23_11	SWAT
YIR034C	LYS1	01_23_12	SWAT
YDR039C	ENA2	01_23_13	SWAT
YHR028C	DAP2	01_23_14	SWAT
YDR437W	GPI19	01_23_15	SWAT
YIR037W	HYR1	01_23_16	SWAT
YDR040C	ENA1	01_23_17	SWAT
YHR030C	SLT2	01_23_18	SWAT
YDR046C	BAP3	01_23_21	SWAT
YHR032W	ERC1	01_23_22	SWAT
YHR036W	BRL1	01_23_26	SWAT
YBR180W	DTR1	01_23_27	SWAT
YNL058C	YNL058C	01_23_28	SWAT
YBR179c	FZO1	01_23_29	SWAT
YHR039C	MSC7	01_23_30	SWAT
YDR438W	THI74	01_23_31	SWAT
YIR038C	GTT1	01_23_32	SWAT
YHR039C-A	VMA10	01_23_34	SWAT
YDR452W	PPN1	01_23_35	SWAT
YJR117W	STE24	01_23_36	SWAT
YDR069C	DOA4	01_23_37	SWAT
YDR456W	NHX1	01_23_39	SWAT
YJL005W	CYR1	01_23_40	SWAT
YDR072C	IPT1	01_23_41	SWAT
YHR050W	SMF2	01_23_42	SWAT
YDR458C	HEH2	01_23_43	SWAT
YJL012C	VTC4	01_23_44	SWAT
YDR080W	VPS41	01_23_45	SWAT
YHR053C	CUP1-1	01_23_46	SWAT
YDR459C	PFA5	01_23_47	SWAT
YJL019W	MPS3	01_23_48	SWAT
YLR361C	DCR2	01_24_01	SWAT
YOR328W	PDR10	01_24_02	SWAT
YPR079W	MRL1	01_24_04	SWAT
YLR368W	MDM30	01_24_05	SWAT
YOR329C	SCD5	01_24_06	SWAT
YMR119W	ASI1	01_24_07	SWAT
YPR088C	SRP54	01_24_08	SWAT
YMR123W	PKR1	01_24_11	SWAT
YPR091C	NVJ2	01_24_12	SWAT
YLR371W	ROM2	01_24_13	SWAT
YOR332W	VMA4	01_24_14	SWAT
YMR129W	POM152	01_24_15	SWAT
YLR372W	ELO3	01_24_17	SWAT
YOR348C	PUT4	01_24_18	SWAT
YLR376C	PSY3	01_24_21	SWAT
YOR357C	SNX3	01_24_22	SWAT
YLR378C	SEC61	01_24_25	SWAT
YOR370C	MRS6	01_24_26	SWAT
YCR032W	BPH1	01_24_27	SWAT
YHR083W	SAM35	01_24_28	SWAT
YLR380W	CSR1	01_24_29	SWAT
YOR377W	ATF1	01_24_30	SWAT
YMR148W	OSW5	01_24_31	SWAT
YPR103W	PRE2	01_24_32	SWAT
YLR389C	STE23	01_24_33	SWAT
YOR378W	AMF1	01_24_34	SWAT
YMR152W	YIM1	01_24_35	SWAT
YPR105C	COG4	01_24_36	SWAT
YOR045w	TOM6	01_24_37	SWAT
YOR390W	FEX1	01_24_38	SWAT
YPR109W	YPR109W	01_24_40	SWAT
YLR396C	VPS33	01_24_41	SWAT
YOR394W	PAU21	01_24_42	SWAT
YAL040C	CLN3	01_24_43	SWAT
YPR113W	PIS1	01_24_44	SWAT
YGL181W	GTS1	01_24_45	SWAT
YMR159C	ATG16	01_24_47	SWAT
YPR114W	YPR114W	01_24_48	SWAT
YBR070C	ALG14	01_25_01	SWAT
YFL054C	AQY3	01_25_02	SWAT
YCR021C	HSP30	01_25_03	SWAT
YGR048W	UFD1	01_25_04	SWAT
YBR074W	PFF1	01_25_05	SWAT
YFL055W	AGP3	01_25_06	SWAT
YGR055W	MUP1	01_25_08	SWAT
YBR077C	SLM4	01_25_09	SWAT
YFL062W	COS4	01_25_10	SWAT
YGR057C	LST7	01_25_12	SWAT
YGR049W	SCM4	01_25_13	SWAT
YFL066C	YFL066C	01_25_14	SWAT
YCR024C-B	YCR024C-B	01_25_15	SWAT
YGR058W	PEF1	01_25_16	SWAT
YBR080C	SEC18	01_25_17	SWAT
YFL068W	YFL068W	01_25_18	SWAT
YCR026C	NPP1	01_25_19	SWAT
YGR059W	SPR3	01_25_20	SWAT
YBR090C	YBR090C	01_25_21	SWAT
YCR027C	RHB1	01_25_23	SWAT
YGR060W	ERG25	01_25_24	SWAT
YBR230C	OM14	01_25_25	SWAT
YFR006W	YFR006W	01_25_26	SWAT
YCR028C	FEN2	01_25_27	SWAT
YGR065C	VHT1	01_25_28	SWAT
YBR096W	YBR096W	01_25_29	SWAT
YFR008W	FAR7	01_25_30	SWAT
YGR068C	ART5	01_25_32	SWAT
YBR097W	VPS15	01_25_33	SWAT
YML123C	PHO84	01_25_34	SWAT
YCR037C	PHO87	01_25_35	SWAT
YGR077C	PEX8	01_25_36	SWAT
YBR102C	EXO84	01_25_37	SWAT
YFR021W	ATG18	01_25_38	SWAT
YCR043C	YCR043C	01_25_39	SWAT
YGR083C	GCD2	01_25_40	SWAT
YBR105C	VID24	01_25_41	SWAT
YFR022W	ROG3	01_25_42	SWAT
YCR048W	ARE1	01_25_43	SWAT
YGR086C	PIL1	01_25_44	SWAT
YBR106W	PHO88	01_25_45	SWAT
YFR032C-B	YFR032C-B	01_25_46	SWAT
YCR067C	SED4	01_25_47	SWAT
YGR089W	NNF2	01_25_48	SWAT
YKL041W	VPS24	01_26_01	SWAT
YNL231C	PDR16	01_26_02	SWAT
YLL061W	MMP1	01_26_03	SWAT
YOL163W	YOL163W	01_26_04	SWAT
YKL044W	MMO1	01_26_05	SWAT
YNL234W	YNL234W	01_26_06	SWAT
YLR004C	THI73	01_26_07	SWAT
YOL164W-A	YOL164W-A	01_26_08	SWAT
YKL047W	ANR2	01_26_09	SWAT
YNL242W	ATG2	01_26_10	SWAT
YLR018C	POM34	01_26_11	SWAT
YNR056C	BIO5	01_26_12	SWAT
YNL243W	SLA2	01_26_14	SWAT
YLR019W	PSR2	01_26_15	SWAT
YOR002W	ALG6	01_26_16	SWAT
YKL063C	YKL063C	01_26_17	SWAT
YNL257C	SIP3	01_26_18	SWAT
YLR020C	YEH2	01_26_19	SWAT
YGR191W	HIP1	01_26_20	SWAT
YNL258C	DSL1	01_26_22	SWAT
YLR023C	IZH3	01_26_23	SWAT
YKL065C	YET1	01_26_25	SWAT
YNL263C	YIF1	01_26_26	SWAT
YOR018W	ROD1	01_26_28	SWAT
YKL065W-A	YKL065W-A	01_26_29	SWAT
YNL264C	PDR17	01_26_30	SWAT
YLR026C	SED5	01_26_31	SWAT
YOR030W	DFG16	01_26_32	SWAT
YKL069W	YKL069W	01_26_33	SWAT
YNL268W	LYP1	01_26_34	SWAT
YLR027C	AAT2	01_26_35	SWAT
YOR032W-A	YOR032W-A	01_26_36	SWAT
YKL080W	VMA5	01_26_37	SWAT
YNL270C	ALP1	01_26_38	SWAT
YLR034C	SMF3	01_26_39	SWAT
YOR034C	AKR2	01_26_40	SWAT
YKL094W	YJU3	01_26_41	SWAT
YNL272C	SEC2	01_26_42	SWAT
YJL039C	NUP192	01_26_43	SWAT
YOR036W	PEP12	01_26_44	SWAT
YKL096C-B	YKL096C-B	01_26_45	SWAT
YNL275W	BOR1	01_26_46	SWAT
YLR039C	RIC1	01_26_47	SWAT
YOR043W	WHI2	01_26_48	SWAT
YDR084C	TVP23	01_27_01	SWAT
YHR055C	CUP1-2	01_27_02	SWAT
YDR461W	MFA1	01_27_03	SWAT
YJL024C	APS3	01_27_04	SWAT
YDR086C	SSS1	01_27_05	SWAT
YHR060W	VMA22	01_27_06	SWAT
YJL028W	YJL028W	01_27_08	SWAT
YDR089W	YDR089W	01_27_09	SWAT
YHR072W	ERG7	01_27_10	SWAT
YDR472W	TRS31	01_27_11	SWAT
YDR090C	YDR090C	01_27_13	SWAT
YHR073W	OSH3	01_27_14	SWAT
YDR476C	YDR476C	01_27_15	SWAT
YJL031C	BET4	01_27_16	SWAT
YDR093W	DNF2	01_27_17	SWAT
YHR092C	HXT4	01_27_18	SWAT
YDR479C	PEX29	01_27_19	SWAT
YJL036W	SNX4	01_27_20	SWAT
YDR100W	TVP15	01_27_21	SWAT
YHR094C	HXT1	01_27_22	SWAT
YDR481C	PHO8	01_27_23	SWAT
YJL038C	LOH1	01_27_24	SWAT
YDR105C	TMS1	01_27_25	SWAT
YHR096C	HXT5	01_27_26	SWAT
YDR483W	KRE2	01_27_27	SWAT
YJL044C	GYP6	01_27_28	SWAT
YDR108W	TRS85	01_27_29	SWAT
YHR107C	CDC12	01_27_30	SWAT
YDR484W	VPS52	01_27_31	SWAT
YJL051W	IRC8	01_27_32	SWAT
YDR490C	PKH1	01_27_35	SWAT
YJL052W	TDH1	01_27_36	SWAT
YDR492W	IZH1	01_27_39	SWAT
YJL058C	BIT61	01_27_40	SWAT
YDR495C	VPS3	01_27_43	SWAT
YJL059W	YHC3	01_27_44	SWAT
YHR108W	GGA2	01_27_46	SWAT
YJL077C	ICS3	01_27_48	SWAT
YLR411W	CTR3	01_28_01	SWAT
YMR161W	HLJ1	01_28_03	SWAT
YPR117W	YPR117W	01_28_04	SWAT
YPL010W	RET3	01_28_06	SWAT
YMR162C	DNF3	01_28_07	SWAT
YLR423C	ATG17	01_28_09	SWAT
YPL019C	VTC3	01_28_10	SWAT
YMR163C	INP2	01_28_11	SWAT
YPR128C	ANT1	01_28_12	SWAT
YLR426W	TDA5	01_28_13	SWAT
YPL032C	SVL3	01_28_14	SWAT
YMR165C	PAH1	01_28_15	SWAT
YPR138C	MEP3	01_28_16	SWAT
YLR440C	SEC39	01_28_17	SWAT
YPL036W	PMA2	01_28_18	SWAT
YMR173W	DDR48	01_28_19	SWAT
YLR443W	ECM7	01_28_21	SWAT
YPL041C	MRX11	01_28_22	SWAT
YMR183C	SSO2	01_28_23	SWAT
YPR140W	TAZ1	01_28_24	SWAT
YPL045W	VPS16	01_28_26	SWAT
YPR141C	KAR3	01_28_28	SWAT
YLR450W	HMG2	01_28_29	SWAT
YMR192W	GYL1	01_28_31	SWAT
YPR147C	YPR147C	01_28_32	SWAT
YMR197C	VTI1	01_28_35	SWAT
YPR149W	NCE102	01_28_36	SWAT
YMR198W	CIK1	01_28_39	SWAT
YPR153W	YPR153W	01_28_40	SWAT
YMR202W	ERG2	01_28_43	SWAT
YPR156C	TPO3	01_28_44	SWAT
YLR459W	GAB1	01_28_45	SWAT
YPL051W	ARL3	01_28_46	SWAT
YMR204C	INP1	01_28_47	SWAT
YPR159C-A	YPR159C-A	01_28_48	SWAT
YBR109C	CMD1	01_29_01	SWAT
YFR035C	YFR035C	01_29_02	SWAT
YCR068W	ATG15	01_29_03	SWAT
YGR105W	VMA21	01_29_04	SWAT
YCR075C	ERS1	01_29_07	SWAT
YGR217W	CCH1	01_29_11	SWAT
YGR121C	MEP1	01_29_12	SWAT
YBR110W	ALG1	01_29_13	SWAT
YFR038W	IRC5	01_29_14	SWAT
YCR094W	CDC50	01_29_15	SWAT
YGR125W	YGR125W	01_29_16	SWAT
YBR126W-A	MEO1	01_29_17	SWAT
YFR042W	KEG1	01_29_18	SWAT
YCR098C	GIT1	01_29_19	SWAT
YGL008C	PMA1	01_29_20	SWAT
YFR048W	RMD8	01_29_22	SWAT
YDL001W	RMD1	01_29_23	SWAT
YGR131W	FHN1	01_29_24	SWAT
YBR128C	ATG14	01_29_25	SWAT
YFR051C	RET2	01_29_26	SWAT
YDL009C	YDL009C	01_29_27	SWAT
YGR133W	PEX4	01_29_28	SWAT
YBR131W	CCZ1	01_29_29	SWAT
YGL001C	ERG26	01_29_30	SWAT
YDL012C	YDL012C	01_29_31	SWAT
YGR134W	CAF130	01_29_32	SWAT
YBR132C	AGP2	01_29_33	SWAT
YGL005C	COG7	01_29_34	SWAT
YDL015C	TSC13	01_29_35	SWAT
YGR138C	TPO2	01_29_36	SWAT
YBR147W	RTC2	01_29_37	SWAT
YDL019C	OSH2	01_29_39	SWAT
YGR141W	VPS62	01_29_40	SWAT
YBR150C	TBS1	01_29_41	SWAT
YGL012W	ERG4	01_29_42	SWAT
YDL022C-A	YDL022C-A	01_29_43	SWAT
YGR143W	SKN1	01_29_44	SWAT
YGL022W	STT3	01_29_46	SWAT
YGR144W	THI4	01_29_48	SWAT
YOR228C	MCP1	01_30_01	SWAT
YNL279W	PRM1	01_30_02	SWAT
YLR043C	TRX1	01_30_03	SWAT
YOR044W	IRC23	01_30_04	SWAT
YLR046C	YLR046C	01_30_07	SWAT
YOR049C	RSB1	01_30_08	SWAT
YLR047C	FRE8	01_30_11	SWAT
YOR059C	LPL1	01_30_12	SWAT
YMR017W	SPO20	01_30_13	SWAT
YNL280C	ERG24	01_30_14	SWAT
YOR060C	SLD7	01_30_16	SWAT
YKL105C	SEG2	01_30_17	SWAT
YNL287W	SEC21	01_30_18	SWAT
YLR056W	ERG3	01_30_19	SWAT
YOR067C	ALG8	01_30_20	SWAT
YKL119C	VPH2	01_30_21	SWAT
YLR057W	MNL2	01_30_23	SWAT
YOR068C	VAM10	01_30_24	SWAT
YKL124W	SSH4	01_30_25	SWAT
YNL294C	RIM21	01_30_26	SWAT
YLR064W	PER33	01_30_27	SWAT
YOR070C	GYP1	01_30_28	SWAT
YKL129C	MYO3	01_30_29	SWAT
YLR065C	ENV10	01_30_31	SWAT
YKL130C	SHE2	01_30_33	SWAT
YOR034C-A	YOR034C-A	01_30_34	SWAT
YLR066W	SPC3	01_30_35	SWAT
YOR075W	UFE1	01_30_36	SWAT
YKL133C	YKL133C	01_30_37	SWAT
YNL304W	YPT11	01_30_38	SWAT
YLR072W	LAM6	01_30_39	SWAT
YOR076C	SKI7	01_30_40	SWAT
YNL305C	BXI1	01_30_42	SWAT
YLR078C	BOS1	01_30_43	SWAT
YOR079C	ATX2	01_30_44	SWAT
YKL140W	TGL1	01_30_45	SWAT
YNL318C	HXT14	01_30_46	SWAT
YLR080W	EMP46	01_30_47	SWAT
YDR119W	VBA4	01_31_01	SWAT
YHR114W	BZZ1	01_31_02	SWAT
YDR498C	SEC20	01_31_03	SWAT
YJL080C	SCP160	01_31_04	SWAT
YDR126W	SWF1	01_31_05	SWAT
YHR123W	EPT1	01_31_06	SWAT
YDR503C	LPP1	01_31_07	SWAT
YJL084C	ALY2	01_31_08	SWAT
YDR135C	YCF1	01_31_09	SWAT
YHR131C	YHR131C	01_31_10	SWAT
YDR504C	SPG3	01_31_11	SWAT
YJL085W	EXO70	01_31_12	SWAT
YDR137W	RGP1	01_31_13	SWAT
YHR133C	NSG1	01_31_14	SWAT
YDR508C	GNP1	01_31_15	SWAT
YJL093C	TOK1	01_31_16	SWAT
YDR141C	DOP1	01_31_17	SWAT
YDR513W	GRX2	01_31_19	SWAT
YJL094C	KHA1	01_31_20	SWAT
YDR142C	PEX7	01_31_21	SWAT
YHR142W	CHS7	01_31_22	SWAT
YDR522C	SPS2	01_31_23	SWAT
YJL095W	BCK1	01_31_24	SWAT
YDR153C	ENT5	01_31_25	SWAT
YHR149C	SKG6	01_31_26	SWAT
YDR524C	AGE1	01_31_27	SWAT
YJL097W	PHS1	01_31_28	SWAT
YDR160W	SSY1	01_31_29	SWAT
YHR150W	PEX28	01_31_30	SWAT
YDR525W-A	SNA2	01_31_31	SWAT
YJL099W	CHS6	01_31_32	SWAT
YDR164C	SEC1	01_31_33	SWAT
YHR155W	LAM1	01_31_34	SWAT
YDR536W	STL1	01_31_35	SWAT
YJL100W	LSB6	01_31_36	SWAT
YDR166C	SEC5	01_31_37	SWAT
YHR160C	PEX18	01_31_38	SWAT
YJL108C	PRM10	01_31_40	SWAT
YDR170C	SEC7	01_31_41	SWAT
YHR161C	YAP1801	01_31_42	SWAT
YEL016C	NPP2	01_31_43	SWAT
YJL112W	MDV1	01_31_44	SWAT
YDR172W	SUP35	01_31_45	SWAT
YEL017C-A	PMP2	01_31_47	SWAT
YJL117W	PHO86	01_31_48	SWAT
YML001W	YPT7	01_32_01	SWAT
YPL053C	KTR6	01_32_02	SWAT
YMR208W	ERG12	01_32_03	SWAT
YPR159W	KRE6	01_32_04	SWAT
YML006C	GIS4	01_32_05	SWAT
YPL057C	SUR1	01_32_06	SWAT
YMR212C	EFR3	01_32_07	SWAT
YPR165W	RHO1	01_32_08	SWAT
YML008C	ERG6	01_32_09	SWAT
YPL058C	PDR12	01_32_10	SWAT
YDL192W	ARF1	01_32_11	SWAT
YPR170W-B	YPR170W-B	01_32_12	SWAT
YML013W	UBX2	01_32_13	SWAT
YPL065W	VPS28	01_32_14	SWAT
YPR173C	VPS4	01_32_16	SWAT
YML018C	YML018C	01_32_17	SWAT
YPL070W	MUK1	01_32_18	SWAT
YMR231W	PEP5	01_32_19	SWAT
YPR176C	BET2	01_32_20	SWAT
YML019W	OST6	01_32_21	SWAT
YMR232W	FUS2	01_32_23	SWAT
YPR181C	SEC23	01_32_24	SWAT
YML028W	TSA1	01_32_25	SWAT
YPL084W	BRO1	01_32_26	SWAT
YMR237W	BCH1	01_32_27	SWAT
YPR183W	DPM1	01_32_28	SWAT
YML029W	USA1	01_32_29	SWAT
YPL085W	SEC16	01_32_30	SWAT
YMR243C	ZRC1	01_32_31	SWAT
YML031W	NDC1	01_32_33	SWAT
YPL087W	YDC1	01_32_34	SWAT
YMR246W	FAA4	01_32_35	SWAT
YPR192W	AQY1	01_32_36	SWAT
YML034W	SRC1	01_32_37	SWAT
YPL092W	SSU1	01_32_38	SWAT
YMR253C	YMR253C	01_32_39	SWAT
YPR194C	OPT2	01_32_40	SWAT
YPL094C	SEC62	01_32_42	SWAT
YPR198W	SGE1	01_32_44	SWAT
YML042W	CAT2	01_32_45	SWAT
YPL096C-A	ERI1	01_32_46	SWAT
YMR258C	ROY1	01_32_47	SWAT
YPR201W	ARR3	01_32_48	SWAT
YJR098C	YJR098C	02_01_01	SWAT
YGL080W	MPC1	02_01_02	SWAT
YFL034C-A	RPL22B	02_01_03	SWAT
YFL033C	RIM15	02_01_04	SWAT
YLR453C	RIF2	02_01_05	SWAT
YMR290C	HAS1	02_01_06	SWAT
YKL183W	LOT5	02_01_07	SWAT
YDR147W	EKI1	02_01_08	SWAT
YDL048C	STP4	02_01_09	SWAT
YOR069W	VPS5	02_01_10	SWAT
YBR034C	HMT1	02_01_11	SWAT
YGL174W	BUD13	02_01_12	SWAT
YPR074C	TKL1	02_01_13	SWAT
YGR129W	SYF2	02_01_14	SWAT
YMR167W	MLH1	02_01_15	SWAT
YPR102C	RPL11A	02_01_16	SWAT
YKL151C	YKL151C	02_01_17	SWAT
YER078W-A	YER078W-A	02_01_20	SWAT
YPL228W	CET1	02_01_21	SWAT
YHR052W	CIC1	02_01_22	SWAT
YOL051W	GAL11	02_01_23	SWAT
YCL010C	SGF29	02_01_24	SWAT
YBR236C	ABD1	02_01_25	SWAT
YJL088W	ARG3	02_01_26	SWAT
YMR265C	YMR265C	02_01_27	SWAT
YOR124C	UBP2	02_01_28	SWAT
YEL041W	YEF1	02_01_29	SWAT
YHR132W-A	IGO2	02_01_30	SWAT
YBL104C	SEA4	02_01_31	SWAT
YDR021W	FAL1	02_01_32	SWAT
YKL112W	ABF1	02_01_33	SWAT
YOR204W	DED1	02_01_34	SWAT
YBR143C	SUP45	02_01_35	SWAT
YGR211W	ZPR1	02_01_36	SWAT
YDL005C	MED2	02_01_37	SWAT
YLR448W	RPL6B	02_01_38	SWAT
YBL035C	POL12	02_01_39	SWAT
YOR283W	YOR283W	02_01_40	SWAT
YFL017W-A	SMX2	02_01_41	SWAT
YNL086W	SNN1	02_01_43	SWAT
YMR111C	YMR111C	02_01_44	SWAT
YGL262W	YGL262W	02_01_45	SWAT
YIL129C	TAO3	02_01_46	SWAT
YLR412W	BER1	02_01_47	SWAT
YOR353C	SOG2	02_01_48	SWAT
YBR094W	PBY1	02_02_01	SWAT
YDR263C	DIN7	02_02_02	SWAT
YOL086W-A	MHF1	02_02_03	SWAT
YGL147C	RPL9A	02_02_04	SWAT
YLR435W	TSR2	02_02_06	SWAT
YDR379W	RGA2	02_02_07	SWAT
YIL002W-A	YIL002W-A	02_02_09	SWAT
YDR486C	VPS60	02_02_10	SWAT
YIL144W	NDC80	02_02_11	SWAT
YBR126C	TPS1	02_02_12	SWAT
YGR123C	PPT1	02_02_13	SWAT
YOR319W	HSH49	02_02_15	SWAT
YNL197C	WHI3	02_02_17	SWAT
YDR150W	NUM1	02_02_18	SWAT
YPL229W	YPL229W	02_02_19	SWAT
YHR193C	EGD2	02_02_20	SWAT
YBR107C	IML3	02_02_21	SWAT
YML103C	NUP188	02_02_23	SWAT
YOL015W	IRC10	02_02_24	SWAT
YOR145C	PNO1	02_02_25	SWAT
YBR200W	BEM1	02_02_27	SWAT
YDR533C	HSP31	02_02_28	SWAT
YJL020C	BBC1	02_02_29	SWAT
YEL026W	SNU13	02_02_30	SWAT
YPL125W	KAP120	02_02_32	SWAT
YKL125W	RRN3	02_02_33	SWAT
YLR313C	SPH1	02_02_34	SWAT
YLR276C	DBP9	02_02_35	SWAT
YJL033W	HCA4	02_02_36	SWAT
YOL029C	YOL029C	02_02_37	SWAT
YPL018W	CTF19	02_02_38	SWAT
YDR003W-A	YDR003W-A	02_02_39	SWAT
YPL171C	OYE3	02_02_40	SWAT
YOR298C-A	MBF1	02_02_41	SWAT
YHL010C	ETP1	02_02_42	SWAT
YCL047C	POF1	02_02_43	SWAT
YJR129C	EFM3	02_02_44	SWAT
YIL145C	PAN6	02_02_45	SWAT
YLR445W	GMC2	02_02_46	SWAT
YEL029C	BUD16	02_02_47	SWAT
YBR271W	EFM2	02_02_48	SWAT
YBR225W	YBR225W	02_03_01	SWAT
YDR487C	RIB3	02_03_02	SWAT
YLR451W	LEU3	02_03_05	SWAT
YLR277C	YSH1	02_03_06	SWAT
YNL097C	PHO23	02_03_09	SWAT
YOR323C	PRO2	02_03_10	SWAT
YFL041W-A	YFL041W-A	02_03_13	SWAT
YFL010W-A	AUA1	02_03_14	SWAT
YFL021W	GAT1	02_03_15	SWAT
YJL025W	RRN7	02_03_16	SWAT
YBL049W	MOH1	02_03_17	SWAT
YKL213C	DOA1	02_03_18	SWAT
YKL045W	PRI2	02_03_20	SWAT
YGL166W	CUP2	02_03_21	SWAT
YNL261W	ORC5	02_03_22	SWAT
YOR131C	YOR131C	02_03_25	SWAT
YCL001W-A	YCL001W-A	02_03_26	SWAT
YFL034C-B	MOB2	02_03_27	SWAT
YHR128W	FUR1	02_03_28	SWAT
YPL024W	RMI1	02_03_29	SWAT
YOR337W	TEA1	02_03_30	SWAT
YJR136C	TTI2	02_03_31	SWAT
YPR089W	YPR089W	02_03_32	SWAT
YLL046C	RNP1	02_03_33	SWAT
YMR263W	SAP30	02_03_34	SWAT
YDR068W	DOS2	02_03_35	SWAT
YDR092W	UBC13	02_03_36	SWAT
YAL064C-A	TDA8	02_03_37	SWAT
YDL116W	NUP84	02_03_38	SWAT
YDR132C	YDR132C	02_03_39	SWAT
YCL014W	BUD3	02_03_40	SWAT
YCR020C	PET18	02_03_41	SWAT
YOR039W	CKB2	02_03_42	SWAT
YKR025W	RPC37	02_03_43	SWAT
YIL057C	RGI2	02_03_44	SWAT
YNL157W	IGO1	02_03_45	SWAT
YLR154W-C	TAR1	02_03_46	SWAT
YGL252C	RTG2	02_03_47	SWAT
YIL143C	SSL2	02_03_48	SWAT
YPL170W	DAP1	02_04_01	SWAT
YNL022C	RCM1	02_04_02	SWAT
YAL043C	PTA1	02_04_05	SWAT
YLR031W	YLR031W	02_04_06	SWAT
YPL037C	EGD1	02_04_09	SWAT
YAL041W	CDC24	02_04_10	SWAT
YLR003C	CMS1	02_04_13	SWAT
YPR111W	DBF20	02_04_14	SWAT
YNL140C	YNL140C	02_04_15	SWAT
YPL026C	SKS1	02_04_16	SWAT
YGR122W	YGR122W	02_04_17	SWAT
YDR251W	PAM1	02_04_18	SWAT
YER136W	GDI1	02_04_19	SWAT
YNL091W	NST1	02_04_20	SWAT
YGL251C	HFM1	02_04_21	SWAT
YOL146W	PSF3	02_04_22	SWAT
YDL208W	NHP2	02_04_23	SWAT
YDR123C	INO2	02_04_25	SWAT
YAL063C-A	YAL063C-A	02_04_26	SWAT
YML100W-A	YML100W-A	02_04_27	SWAT
YHR025W	THR1	02_04_29	SWAT
YLR196W	PWP1	02_04_30	SWAT
YER054C	GIP2	02_04_32	SWAT
YOL090W	MSH2	02_04_33	SWAT
YNL206C	RTT106	02_04_34	SWAT
YOR064C	YNG1	02_04_35	SWAT
YOL143C	RIB4	02_04_37	SWAT
YLR408C	BLS1	02_04_38	SWAT
YOR111W	YOR111W	02_04_39	SWAT
YDR306C	YDR306C	02_04_40	SWAT
YNL061W	NOP2	02_04_41	SWAT
YLR200W	YKE2	02_04_42	SWAT
YDL111C	RRP42	02_04_43	SWAT
YLR321C	SFH1	02_04_44	SWAT
YDL213C	NOP6	02_04_45	SWAT
YPL153C	RAD53	02_04_46	SWAT
YBR060C	ORC2	02_04_47	SWAT
YIR003W	AIM21	02_04_48	SWAT
YOR164C	GET4	02_05_04	SWAT
YJR017C	ESS1	02_05_05	SWAT
YDR235W	PRP42	02_05_06	SWAT
YFL003C	MSH4	02_05_08	SWAT
YMR316W	DIA1	02_05_10	SWAT
YNL173C	MDG1	02_05_11	SWAT
YNR004W	SWM2	02_05_12	SWAT
YPL256C	CLN2	02_05_13	SWAT
YDR328C	SKP1	02_05_14	SWAT
YPR008W	HAA1	02_05_15	SWAT
YLR367W	RPS22B	02_05_16	SWAT
YGR061C	ADE6	02_05_17	SWAT
YER030W	CHZ1	02_05_18	SWAT
YDR485C	VPS72	02_05_20	SWAT
YDR191W	HST4	02_05_21	SWAT
YOR221C	MCT1	02_05_22	SWAT
YLR005W	SSL1	02_05_23	SWAT
YMR085W	YMR085W	02_05_24	SWAT
YLR325C	RPL38	02_05_25	SWAT
YMR309C	NIP1	02_05_26	SWAT
YDL021W	GPM2	02_05_27	SWAT
YEL053C	MAK10	02_05_28	SWAT
YDR118W	APC4	02_05_29	SWAT
YNR015W	SMM1	02_05_31	SWAT
YEL018W	EAF5	02_05_32	SWAT
YJL053W	PEP8	02_05_34	SWAT
YGR146C-A	YGR146C-A	02_05_37	SWAT
YPL250C	ATG41	02_05_38	SWAT
YDL230W	PTP1	02_05_41	SWAT
YML058W	SML1	02_05_44	SWAT
YML017W	PSP2	02_05_45	SWAT
YBR215W	HPC2	02_05_46	SWAT
YER055C	HIS1	02_05_47	SWAT
YNL196C	SLZ1	02_05_48	SWAT
YBR057C	MUM2	02_06_01	SWAT
YJR140C	HIR3	02_06_02	SWAT
YPR062W	FCY1	02_06_03	SWAT
YDR158W	HOM2	02_06_04	SWAT
YGL094C	PAN2	02_06_05	SWAT
YHR156C	LIN1	02_06_06	SWAT
YCR051W	YCR051W	02_06_07	SWAT
YDL134C	PPH21	02_06_08	SWAT
YLR352W	YLR352W	02_06_09	SWAT
YCR102C	YCR102C	02_06_10	SWAT
YIL113W	SDP1	02_06_11	SWAT
YOR173W	DCS2	02_06_14	SWAT
YOR143C	THI80	02_06_15	SWAT
YDR267C	CIA1	02_06_16	SWAT
YMR016C	SOK2	02_06_17	SWAT
YBR087W	RFC5	02_06_18	SWAT
YHL006C	SHU1	02_06_19	SWAT
YGR267C	FOL2	02_06_20	SWAT
YIL116W	HIS5	02_06_21	SWAT
YGR017W	YGR017W	02_06_22	SWAT
YKL013C	ARC19	02_06_23	SWAT
YOR207C	RET1	02_06_24	SWAT
YDR374C	PHO92	02_06_25	SWAT
YHR084W	STE12	02_06_26	SWAT
YKL018W	SWD2	02_06_27	SWAT
YIL064W	EFM4	02_06_28	SWAT
YLR209C	PNP1	02_06_29	SWAT
YJL101C	GSH1	02_06_30	SWAT
YFL023W	BUD27	02_06_31	SWAT
YKL142W	MRP8	02_06_32	SWAT
YBR156C	SLI15	02_06_33	SWAT
YGL164C	YRB30	02_06_34	SWAT
YMR210W	MGL2	02_06_37	SWAT
YKL017C	HCS1	02_06_38	SWAT
YOR376W-A	YOR376W-A	02_06_41	SWAT
YKL159C	RCN1	02_06_42	SWAT
YLR254C	NDL1	02_06_43	SWAT
YER121W	YER121W	02_06_44	SWAT
YKR075C	YKR075C	02_06_45	SWAT
YMR032W	HOF1	02_06_46	SWAT
YOR243C	PUS7	02_06_48	SWAT
YCL039W	GID7	02_07_02	SWAT
YHR002W	LEU5	02_07_03	SWAT
YDR335W	MSN5	02_07_04	SWAT
YMR233W	TRI1	02_07_05	SWAT
YDR005C	MAF1	02_07_06	SWAT
YKR018C	YKR018C	02_07_07	SWAT
YBR076W	ECM8	02_07_08	SWAT
YOR274W	MOD5	02_07_09	SWAT
YJL076W	NET1	02_07_10	SWAT
YIL139C	REV7	02_07_11	SWAT
YDR047W	HEM12	02_07_12	SWAT
YAL027W	SAW1	02_07_13	SWAT
YCR093W	CDC39	02_07_15	SWAT
YDR279W	RNH202	02_07_16	SWAT
YCR096C	HMRA2	02_07_17	SWAT
YDR097C	MSH6	02_07_18	SWAT
YDR528W	HLR1	02_07_19	SWAT
YJL089W	SIP4	02_07_20	SWAT
YIL138C	TPM2	02_07_23	SWAT
YBR196C-B	YBR196C-B	02_07_24	SWAT
YHR177W	YHR177W	02_07_27	SWAT
YGL227W	VID30	02_07_28	SWAT
YGL213C	SKI8	02_07_29	SWAT
YDR527W	RBA50	02_07_30	SWAT
YKL120W	OAC1	02_07_31	SWAT
YGL036W	YGL036W	02_07_32	SWAT
YNR038W	DBP6	02_07_33	SWAT
YNL241C	ZWF1	02_07_34	SWAT
YIL105W-A	YIL105W-A	02_07_35	SWAT
YHR159W	TDA11	02_07_38	SWAT
YGR278W	CWC22	02_07_39	SWAT
YDR101C	ARX1	02_07_40	SWAT
YJL201W	ECM25	02_07_41	SWAT
YGR155W	CYS4	02_07_42	SWAT
YDL150W	RPC53	02_07_44	SWAT
YDR330W	UBX5	02_07_45	SWAT
YIL054W	YIL054W	02_07_46	SWAT
YLR106C	MDN1	02_07_48	SWAT
YDR321W	ASP1	02_08_01	SWAT
YJR139C	HOM6	02_08_03	SWAT
YKL122C	SRP21	02_08_05	SWAT
YNL108C	YNL108C	02_08_06	SWAT
YGR248W	SOL4	02_08_07	SWAT
YPL181W	CTI6	02_08_08	SWAT
YNL035C	YNL035C	02_08_09	SWAT
YML127W	RSC9	02_08_11	SWAT
YLR216C	CPR6	02_08_12	SWAT
YER186C	YER186C	02_08_14	SWAT
YMR125W	STO1	02_08_15	SWAT
YDR053W	YDR053W	02_08_16	SWAT
YGR238C	KEL2	02_08_17	SWAT
YBL006C	LDB7	02_08_18	SWAT
YJL030W	MAD2	02_08_19	SWAT
YHR111W	UBA4	02_08_20	SWAT
YNR027W	BUD17	02_08_23	SWAT
YNL249C	MPA43	02_08_24	SWAT
YER133W	GLC7	02_08_27	SWAT
YNL277W-A	YNL277W-A	02_08_28	SWAT
YIL108W	YIL108W	02_08_29	SWAT
YGR262C	BUD32	02_08_30	SWAT
YJR118C	ILM1	02_08_31	SWAT
YPL017C	IRC15	02_08_34	SWAT
YBL046W	PSY4	02_08_35	SWAT
YGL050W	TYW3	02_08_36	SWAT
YPL260W	YPL260W	02_08_37	SWAT
YJL107C	YJL107C	02_08_38	SWAT
YBR123C	TFC1	02_08_39	SWAT
YJR135W-A	TIM8	02_08_40	SWAT
YBL093C	ROX3	02_08_41	SWAT
YDR423C	CAD1	02_08_42	SWAT
YJR133W	XPT1	02_08_43	SWAT
YDR397C	NCB2	02_08_44	SWAT
YKR042W	UTH1	02_08_45	SWAT
YNL201C	PSY2	02_08_46	SWAT
YLL053C	YLL053C	02_08_47	SWAT
YHR049W	FSH1	02_09_01	SWAT
YJR155W	AAD10	02_09_07	SWAT
YER092W	IES5	02_09_11	SWAT
YMR181C	YMR181C	02_09_12	SWAT
YDR478W	SNM1	02_09_13	SWAT
YDL008W	APC11	02_09_14	SWAT
YOR284W	HUA2	02_09_15	SWAT
YKL082C	RRP14	02_09_16	SWAT
YLR433C	CNA1	02_09_17	SWAT
YOL131W	YOL131W	02_09_18	SWAT
YKL072W	STB6	02_09_19	SWAT
YDR098C	GRX3	02_09_20	SWAT
YMR234W	RNH1	02_09_21	SWAT
YMR185W	RTP1	02_09_22	SWAT
YMR259C	TRM732	02_09_23	SWAT
YCL051W	LRE1	02_09_24	SWAT
YLR394W	CST9	02_09_26	SWAT
YPR066W	UBA3	02_09_27	SWAT
YOR380W	RDR1	02_09_28	SWAT
YNL289W	PCL1	02_09_29	SWAT
YPR005C	HAL1	02_09_30	SWAT
YOL068C	HST1	02_09_31	SWAT
YMR114C	YMR114C	02_09_32	SWAT
YOR197W	MCA1	02_09_33	SWAT
YDR159W	SAC3	02_09_34	SWAT
YDR454C	GUK1	02_09_36	SWAT
YLR210W	CLB4	02_09_37	SWAT
YDR213W	UPC2	02_09_38	SWAT
YOR359W	VTS1	02_09_41	SWAT
YIR042C	YIR042C	02_09_42	SWAT
YIL038C	NOT3	02_09_43	SWAT
YOR373W	NUD1	02_09_44	SWAT
YBR261C	TAE1	02_09_46	SWAT
YGL014W	PUF4	02_09_47	SWAT
YLR345W	YLR345W	02_09_48	SWAT
YHR163W	SOL3	02_10_01	SWAT
YJL140W	RPB4	02_10_02	SWAT
YHR061C	GIC1	02_10_03	SWAT
YNL083W	SAL1	02_10_04	SWAT
YHR104W	GRE3	02_10_05	SWAT
YBR200W-A	YBR200W-A	02_10_06	SWAT
YER065C	ICL1	02_10_07	SWAT
YAL049C	AIM2	02_10_08	SWAT
YLR392C	ART10	02_10_11	SWAT
YGR264C	MES1	02_10_12	SWAT
YJR142W	YJR142W	02_10_13	SWAT
YBR259W	YBR259W	02_10_14	SWAT
YBL004W	UTP20	02_10_16	SWAT
YML005W	TRM12	02_10_17	SWAT
YIL131C	FKH1	02_10_18	SWAT
YPL263C	KEL3	02_10_19	SWAT
YAR019C	CDC15	02_10_20	SWAT
YDR091C	RLI1	02_10_21	SWAT
YKL206C	ADD66	02_10_22	SWAT
YJR094C	IME1	02_10_23	SWAT
YOR213C	SAS5	02_10_24	SWAT
YJL157C	FAR1	02_10_25	SWAT
YER143W	DDI1	02_10_26	SWAT
YBL019W	APN2	02_10_27	SWAT
YDR081C	PDC2	02_10_28	SWAT
YBR216C	YBP1	02_10_29	SWAT
YHR207C	SET5	02_10_30	SWAT
YPL093W	NOG1	02_10_31	SWAT
YOL151W	GRE2	02_10_32	SWAT
YER144C	UBP5	02_10_33	SWAT
YBR184W	YBR184W	02_10_34	SWAT
YGL039W	YGL039W	02_10_35	SWAT
YKL007W	CAP1	02_10_36	SWAT
YKL214C	YRA2	02_10_37	SWAT
YER112W	LSM4	02_10_38	SWAT
YHL033C	RPL8A	02_10_41	SWAT
YNR017W	TIM23	02_10_42	SWAT
YLR346C	CIS1	02_10_43	SWAT
YDR099W	BMH2	02_10_44	SWAT
YMR133W	REC114	02_10_45	SWAT
YKL215C	OXP1	02_10_47	SWAT
YOR313C	SPS4	02_10_48	SWAT
YJR105W	ADO1	02_11_01	SWAT
YBR114W	RAD16	02_11_03	SWAT
YER132C	PMD1	02_11_04	SWAT
YIL133C	RPL16A	02_11_05	SWAT
YMR095C	SNO1	02_11_06	SWAT
YBR198C	TAF5	02_11_07	SWAT
YDR381C-A	YDR381C-A	02_11_08	SWAT
YBR211C	AME1	02_11_09	SWAT
YML098W	TAF13	02_11_10	SWAT
YIL061C	SNP1	02_11_11	SWAT
YPL152W	RRD2	02_11_12	SWAT
YFR043C	IRC6	02_11_15	SWAT
YGL245W	GUS1	02_11_16	SWAT
YJR006W	POL31	02_11_17	SWAT
YLR457C	NBP1	02_11_18	SWAT
YNL262W	POL2	02_11_19	SWAT
YDR400W	URH1	02_11_20	SWAT
YDR283C	GCN2	02_11_21	SWAT
YPL267W	ACM1	02_11_22	SWAT
YLR035C	MLH2	02_11_23	SWAT
YGL232W	TAN1	02_11_24	SWAT
YMR067C	UBX4	02_11_27	SWAT
YJL111W	CCT7	02_11_28	SWAT
YDR186C	YDR186C	02_11_29	SWAT
YGL134W	PCL10	02_11_30	SWAT
YMR122W-A	YMR122W-A	02_11_31	SWAT
YGL091C	NBP35	02_11_32	SWAT
YGR229C	SMI1	02_11_33	SWAT
YDR346C	SVF1	02_11_34	SWAT
YHR178W	STB5	02_11_35	SWAT
YAL013W	DEP1	02_11_36	SWAT
YGR266W	YGR266W	02_11_37	SWAT
YNR012W	URK1	02_11_38	SWAT
YOL148C	SPT20	02_11_39	SWAT
YGR040W	KSS1	02_11_40	SWAT
YFR055W	IRC7	02_11_41	SWAT
YJR148W	BAT2	02_11_42	SWAT
YDL177C	YDL177C	02_11_44	SWAT
YER114C	BOI2	02_11_45	SWAT
YHR184W	SSP1	02_11_46	SWAT
YGL025C	PGD1	02_11_47	SWAT
YPR086W	SUA7	02_11_48	SWAT
YOR019W	YOR019W	02_12_02	SWAT
YDR171W	HSP42	02_12_03	SWAT
YBR046C	ZTA1	02_12_04	SWAT
YFR009W	GCN20	02_12_05	SWAT
YGR019W	UGA1	02_12_06	SWAT
YDL236W	PHO13	02_12_07	SWAT
YOL049W	GSH2	02_12_09	SWAT
YGR072W	UPF3	02_12_10	SWAT
YJL156C	SSY5	02_12_11	SWAT
YJL103C	GSM1	02_12_12	SWAT
YBL071W-A	KTI11	02_12_13	SWAT
YER137C	YER137C	02_12_14	SWAT
YJR023C	YJR023C	02_12_15	SWAT
YER070W	RNR1	02_12_16	SWAT
YNL088W	TOP2	02_12_17	SWAT
YHR005C-A	TIM10	02_12_18	SWAT
YOL121C	RPS19A	02_12_19	SWAT
YMR154C	RIM13	02_12_20	SWAT
YJL072C	PSF2	02_12_21	SWAT
YER134C	YER134C	02_12_22	SWAT
YKL139W	CTK1	02_12_23	SWAT
YKR029C	SET3	02_12_24	SWAT
YOL087C	DUF1	02_12_25	SWAT
YGR099W	TEL2	02_12_26	SWAT
YLR432W	IMD3	02_12_28	SWAT
YER059W	PCL6	02_12_29	SWAT
YDR173C	ARG82	02_12_30	SWAT
YDL042C	SIR2	02_12_31	SWAT
YBL044W	YBL044W	02_12_32	SWAT
YDR183W	PLP1	02_12_33	SWAT
YDR143C	SAN1	02_12_34	SWAT
YOR191W	ULS1	02_12_35	SWAT
YMR121C	RPL15B	02_12_36	SWAT
YPL127C	HHO1	02_12_37	SWAT
YGR035W-A	YGR035W-A	02_12_38	SWAT
YCL030C	HIS4	02_12_39	SWAT
YNL034W	YNL034W	02_12_40	SWAT
YOL097W-A	YOL097W-A	02_12_41	SWAT
YGL192W	IME4	02_12_42	SWAT
YLL021W	SPA2	02_12_44	SWAT
YMR179W	SPT21	02_12_45	SWAT
YOR388C	FDH1	02_12_47	SWAT
YLR233C	EST1	02_12_48	SWAT
YER034W	YER034W	02_13_02	SWAT
YDL092W	SRP14	02_13_03	SWAT
YBR151W	APD1	02_13_04	SWAT
YDR190C	RVB1	02_13_05	SWAT
YPR119W	CLB2	02_13_06	SWAT
YPR073C	LTP1	02_13_07	SWAT
YGL011C	SCL1	02_13_08	SWAT
YMR059W	SEN15	02_13_09	SWAT
YML063W	RPS1B	02_13_10	SWAT
YLL063C	AYT1	02_13_13	SWAT
YGL128C	CWC23	02_13_14	SWAT
YML079W	YML079W	02_13_17	SWAT
YKR095W	MLP1	02_13_18	SWAT
YMR230W-A	YMR230W-A	02_13_21	SWAT
YIL150C	MCM10	02_13_22	SWAT
YPL269W	KAR9	02_13_23	SWAT
YLR384C	IKI3	02_13_24	SWAT
YBL016W	FUS3	02_13_25	SWAT
YOL025W	LAG2	02_13_26	SWAT
YCL040W	GLK1	02_13_27	SWAT
YOR208W	PTP2	02_13_28	SWAT
YGL157W	ARI1	02_13_30	SWAT
YOR206W	NOC2	02_13_31	SWAT
YOR375C	GDH1	02_13_32	SWAT
YIL092W	YIL092W	02_13_34	SWAT
YDR466W	PKH3	02_13_35	SWAT
YKL211C	TRP3	02_13_36	SWAT
YER051W	JHD1	02_13_37	SWAT
YJR149W	YJR149W	02_13_38	SWAT
YNL166C	BNI5	02_13_39	SWAT
YER156C	YER156C	02_13_40	SWAT
YFL047W	RGD2	02_13_41	SWAT
YIL036W	CST6	02_13_42	SWAT
YKR062W	TFA2	02_13_43	SWAT
YPR072W	NOT5	02_13_45	SWAT
YFR015C	GSY1	02_13_46	SWAT
YIL020C	HIS6	02_13_47	SWAT
YHR196W	UTP9	02_13_48	SWAT
YMR025W	CSI1	02_14_01	SWAT
YHR064C	SSZ1	02_14_02	SWAT
YER052C	HOM3	02_14_03	SWAT
YGR230W	BNS1	02_14_04	SWAT
YER067W	RGI1	02_14_05	SWAT
YMR156C	TPP1	02_14_06	SWAT
YHR090C	YNG2	02_14_08	SWAT
YOR259C	RPT4	02_14_09	SWAT
YBR165W	UBS1	02_14_10	SWAT
YML099C	ARG81	02_14_13	SWAT
YOR236W	DFR1	02_14_14	SWAT
YHR118C	ORC6	02_14_17	SWAT
YDR131C	YDR131C	02_14_18	SWAT
YDR361C	BCP1	02_14_22	SWAT
YGR169C	PUS6	02_14_23	SWAT
YLR189C	ATG26	02_14_24	SWAT
YDL007W	RPT2	02_14_25	SWAT
YHR033W	YHR033W	02_14_26	SWAT
YDR201W	SPC19	02_14_27	SWAT
YHL048C-A	YHL048C-A	02_14_28	SWAT
YLR002C	NOC3	02_14_29	SWAT
YHR165C	PRP8	02_14_30	SWAT
YDL141W	BPL1	02_14_31	SWAT
YMR168C	CEP3	02_14_32	SWAT
YER139C	RTR1	02_14_33	SWAT
YKR097W	PCK1	02_14_34	SWAT
YOL066C	RIB2	02_14_35	SWAT
YDR507C	GIN4	02_14_36	SWAT
YDR475C	JIP4	02_14_37	SWAT
YMR201C	RAD14	02_14_38	SWAT
YGR288W	MAL13	02_14_40	SWAT
YMR107W	SPG4	02_14_41	SWAT
YOR107W	RGS2	02_14_42	SWAT
YHR077C	NMD2	02_14_43	SWAT
YNL102W	POL1	02_14_44	SWAT
YLR362W	STE11	02_14_45	SWAT
YOL012C	HTZ1	02_14_46	SWAT
YMR230W	RPS10B	02_14_47	SWAT
YMR053C	STB2	02_14_48	SWAT
YBR017C	KAP104	02_15_01	SWAT
YOR308C	SNU66	02_15_02	SWAT
YLR228C	ECM22	02_15_03	SWAT
YLR361C-A	YLR361C-A	02_15_04	SWAT
YPL038W	MET31	02_15_05	SWAT
YOL072W	THP1	02_15_06	SWAT
YBR272C	HSM3	02_15_08	SWAT
YMR143W	RPS16A	02_15_09	SWAT
YLR127C	APC2	02_15_10	SWAT
YLR045C	STU2	02_15_11	SWAT
YNL278W	CAF120	02_15_12	SWAT
YBL009W	ALK2	02_15_13	SWAT
YBR297W	MAL33	02_15_14	SWAT
YCR106W	RDS1	02_15_16	SWAT
YHL034C	SBP1	02_15_17	SWAT
YMR174C	PAI3	02_15_18	SWAT
YDR515W	SLF1	02_15_19	SWAT
YCL044C	MGR1	02_15_20	SWAT
YDR313C	PIB1	02_15_21	SWAT
YNL138W	SRV2	02_15_22	SWAT
YLR015W	BRE2	02_15_23	SWAT
YOR360C	PDE2	02_15_24	SWAT
YHR069C	RRP4	02_15_25	SWAT
YBR112C	CYC8	02_15_26	SWAT
YJR082C	EAF6	02_15_27	SWAT
YGR204W	ADE3	02_15_30	SWAT
YDR104C	SPO71	02_15_31	SWAT
YML114C	TAF8	02_15_32	SWAT
YLR381W	CTF3	02_15_33	SWAT
YDR403W	DIT1	02_15_34	SWAT
YGL061C	DUO1	02_15_35	SWAT
YLR449W	FPR4	02_15_36	SWAT
YOR358W	HAP5	02_15_38	SWAT
YGR044C	RME1	02_15_39	SWAT
YFR044C	DUG1	02_15_40	SWAT
YOL055C	THI20	02_15_41	SWAT
YOR179C	SYC1	02_15_42	SWAT
YDR386W	MUS81	02_15_43	SWAT
YMR138W	CIN4	02_15_45	SWAT
YOL124C	TRM11	02_15_46	SWAT
YHR056C	RSC30	02_15_47	SWAT
YOR162C	YRR1	02_15_48	SWAT
YMR278W	PRM15	02_16_01	SWAT
YNL167C	SKO1	02_16_02	SWAT
YEL015W	EDC3	02_16_03	SWAT
YGL211W	NCS6	02_16_04	SWAT
YDR359C	EAF1	02_16_05	SWAT
YIL084C	SDS3	02_16_06	SWAT
YPL042C	SSN3	02_16_07	SWAT
YPL023C	MET12	02_16_08	SWAT
YBL107C	MIX23	02_16_09	SWAT
YBL081W	YBL081W	02_16_10	SWAT
YMR044W	IOC4	02_16_11	SWAT
YBR049C	REB1	02_16_12	SWAT
YIR029W	DAL2	02_16_13	SWAT
YNL018C	YNL018C	02_16_14	SWAT
YGR074W	SMD1	02_16_15	SWAT
YIL019W	FAF1	02_16_16	SWAT
YGR185C	TYS1	02_16_17	SWAT
YGR161C	RTS3	02_16_18	SWAT
YCL057W	PRD1	02_16_19	SWAT
YGL113W	SLD3	02_16_20	SWAT
YGL097W	SRM1	02_16_22	SWAT
YJL035C	TAD2	02_16_23	SWAT
YGR087C	PDC6	02_16_24	SWAT
YBR193C	MED8	02_16_25	SWAT
YNL031C	HHT2	02_16_26	SWAT
YDR179C	CSN9	02_16_27	SWAT
YOR027W	STI1	02_16_28	SWAT
YLR144C	ACF2	02_16_29	SWAT
YJR154W	YJR154W	02_16_30	SWAT
YDL028C	MPS1	02_16_31	SWAT
YJL173C	RFA3	02_16_32	SWAT
YJR025C	BNA1	02_16_33	SWAT
YCR086W	CSM1	02_16_34	SWAT
YOL115W	PAP2	02_16_35	SWAT
YIL154C	IMP2'	02_16_36	SWAT
YDL039C	PRM7	02_16_37	SWAT
YKL145W	RPT1	02_16_38	SWAT
YLL058W	YLL058W	02_16_39	SWAT
YDL045C	FAD1	02_16_40	SWAT
YMR271C	URA10	02_16_41	SWAT
YPL008W	CHL1	02_16_42	SWAT
YAL017W	PSK1	02_16_43	SWAT
YEL042W	GDA1	02_16_44	SWAT
YGR179C	OKP1	02_16_45	SWAT
YLR340W	RPP0	02_16_46	SWAT
YNL251C	NRD1	02_16_47	SWAT
YNL001W	DOM34	02_16_48	SWAT
YIR018C-A	YIR018C-A	02_17_01	SWAT
YAL064W	YAL064W	02_17_02	SWAT
YLR354C	TAL1	02_17_04	SWAT
YBL005W	PDR3	02_17_05	SWAT
YLL032C	YLL032C	02_17_06	SWAT
YBR234C	ARC40	02_17_07	SWAT
YLR460C	YLR460C	02_17_08	SWAT
YHR046C	INM1	02_17_09	SWAT
YGR178C	PBP1	02_17_10	SWAT
YOR281C	PLP2	02_17_11	SWAT
YHL007C	STE20	02_17_12	SWAT
YMR140W	SIP5	02_17_13	SWAT
YHR054C	YHR054C	02_17_14	SWAT
YBR056W-A	YBR056W-A	02_17_15	SWAT
YDL238C	GUD1	02_17_16	SWAT
YGL209W	MIG2	02_17_17	SWAT
YMR048W	CSM3	02_17_18	SWAT
YNL139C	THO2	02_17_19	SWAT
YDR312W	SSF2	02_17_21	SWAT
YOR091W	TMA46	02_17_24	SWAT
YHR099W	TRA1	02_17_25	SWAT
YDL103C	QRI1	02_17_26	SWAT
YDL020C	RPN4	02_17_27	SWAT
YOR310C	NOP58	02_17_28	SWAT
YNL097C-B	YNL097C-B	02_17_31	SWAT
YDL125C	HNT1	02_17_32	SWAT
YOL159C-A	YOL159C-A	02_17_35	SWAT
YHR065C	RRP3	02_17_36	SWAT
YML113W	DAT1	02_17_37	SWAT
YER064C	VHR2	02_17_38	SWAT
YNL248C	RPA49	02_17_39	SWAT
YKR092C	SRP40	02_17_40	SWAT
YDR364C	CDC40	02_17_41	SWAT
YBR260C	RGD1	02_17_42	SWAT
YER104W	RTT105	02_17_43	SWAT
YNL053W	MSG5	02_17_44	SWAT
YER170W	ADK2	02_17_45	SWAT
YBR186W	PCH2	02_17_46	SWAT
YJR109C	CPA2	02_17_47	SWAT
YKL052C	ASK1	02_17_48	SWAT
YKL022C	CDC16	02_18_01	SWAT
YOR148C	SPP2	02_18_02	SWAT
YBR014C	GRX7	02_18_03	SWAT
YBR101C	FES1	02_18_04	SWAT
YLR298C	YHC1	02_18_06	SWAT
YDR363W	ESC2	02_18_07	SWAT
YOR161W-B	YOR161W-B	02_18_08	SWAT
YGL056C	SDS23	02_18_09	SWAT
YJR032W	CPR7	02_18_10	SWAT
YOR258W	HNT3	02_18_11	SWAT
YOR253W	NAT5	02_18_12	SWAT
YNR068C	YNR068C	02_18_13	SWAT
YOR073W	SGO1	02_18_14	SWAT
YAL024C	LTE1	02_18_15	SWAT
YCL068C	YCL068C	02_18_16	SWAT
YNL062C	GCD10	02_18_17	SWAT
YJR090C	GRR1	02_18_18	SWAT
YGL085W	LCL3	02_18_19	SWAT
YPL161C	BEM4	02_18_20	SWAT
YKL103C	APE1	02_18_21	SWAT
YDR174W	HMO1	02_18_22	SWAT
[truncated: 3,144 more rows]

## Sheet: List of AviTag-ORFs+ABOLISH
ORF	Gene	1536 Plate_Row_Col	Tagging type
YAL002W	VPS8	01_01_01	SWAT
YEL017W	GTT3	01_01_02	SWAT
YBR160W	CDC28	01_01_03	SWAT
YGL037C	PNC1	01_01_04	SWAT
YAL005C	SSA1	01_01_05	SWAT
YEL020C	PXP1	01_01_06	SWAT
YBR161W	CSH1	01_01_07	SWAT
YGL038C	OCH1	01_01_08	SWAT
YAL008W	FUN14	01_01_09	SWAT
YEL022W	GEA2	01_01_10	SWAT
YBR162W-A	YSY6	01_01_11	SWAT
YGL041C-B	YGL041C-B	01_01_12	SWAT
YAL009W	SPO7	01_01_13	SWAT
YEL025C	YEL025C	01_01_14	SWAT
YBR164C	ARL1	01_01_15	SWAT
YGL045W	RIM8	01_01_16	SWAT
YAL014C	SYN8	01_01_17	SWAT
YEL027W	VMA3	01_01_18	SWAT
YBR168W	PEX32	01_01_19	SWAT
YGL047W	ALG13	01_01_20	SWAT
YAL018C	LDS1	01_01_21	SWAT
YEL031W	SPF1	01_01_22	SWAT
YBR170C	NPL4	01_01_23	SWAT
YGL051W	MST27	01_01_24	SWAT
YAL022C	FUN26	01_01_25	SWAT
YEL033W	MTC7	01_01_26	SWAT
YBR171W	SEC66	01_01_27	SWAT
YGL053W	PRM8	01_01_28	SWAT
YAL023C	PMT2	01_01_29	SWAT
YEL036C	ANP1	01_01_30	SWAT
YBR172C	SMY2	01_01_31	SWAT
YGL054C	ERV14	01_01_32	SWAT
YAL026C	DRS2	01_01_33	SWAT
YEL048C	TCA17	01_01_34	SWAT
YBR183W	YPC1	01_01_35	SWAT
YGL055W	OLE1	01_01_36	SWAT
YAL028W	FRT2	01_01_37	SWAT
YBR199W	KTR4	01_01_39	SWAT
YGL065C	ALG2	01_01_40	SWAT
YAL030W	SNC1	01_01_41	SWAT
YEL063C	CAN1	01_01_42	SWAT
YBR201C-A	YBR201C-A	01_01_43	SWAT
YGL067W	NPY1	01_01_44	SWAT
YAL035W	FUN12	01_01_45	SWAT
YEL064C	AVT2	01_01_46	SWAT
YBR201W	DER1	01_01_47	SWAT
YGL075C	MPS2	01_01_48	SWAT
YJL123C	MTC1	01_02_01	SWAT
YMR264W	CUE1	01_02_02	SWAT
YKL146W	AVT3	01_02_03	SWAT
YNL321W	VNX1	01_02_04	SWAT
YJL127C-B	YJL127C-B	01_02_05	SWAT
YMR266W	RSN1	01_02_06	SWAT
YNL323W	LEM3	01_02_08	SWAT
YJL129C	TRK1	01_02_09	SWAT
YMR272C	SCS7	01_02_10	SWAT
YKL165C	MCD4	01_02_11	SWAT
YNL326C	PFA3	01_02_12	SWAT
YMR274C	RCE1	01_02_14	SWAT
YKL173W	SNU114	01_02_15	SWAT
YNL329C	PEX6	01_02_16	SWAT
YJL139C	YUR1	01_02_17	SWAT
YMR279C	YMR279C	01_02_18	SWAT
YKL174C	TPO5	01_02_19	SWAT
YNL336W	COS1	01_02_20	SWAT
YJL145W	SFH5	01_02_21	SWAT
YMR281W	GPI12	01_02_22	SWAT
YKL175W	ZRT3	01_02_23	SWAT
YNR002C	ATO2	01_02_24	SWAT
YJL091C	GWT1	01_02_25	SWAT
YMR292W	GOT1	01_02_26	SWAT
YKL178C	STE3	01_02_27	SWAT
YNR006W	VPS27	01_02_28	SWAT
YNL131w	TOM22	01_02_29	SWAT
YMR296C	LCB1	01_02_30	SWAT
YKL179C	COY1	01_02_31	SWAT
YNR007C	ATG3	01_02_32	SWAT
YJL163C	YJL163C	01_02_33	SWAT
YMR298W	LIP1	01_02_34	SWAT
YKL183C-A	YKL183C-A	01_02_35	SWAT
YNR008W	LRO1	01_02_36	SWAT
YBR086C	IST2	01_02_37	SWAT
YMR300C	ADE4	01_02_38	SWAT
YKL187C	FAT3	01_02_39	SWAT
YJL170C	ASG7	01_02_41	SWAT
YMR304W	UBP15	01_02_42	SWAT
YKL188C	PXA2	01_02_43	SWAT
YNR016C	ACC1	01_02_44	SWAT
YJL172W	CPS1	01_02_45	SWAT
YIL114C	POR2	01_02_46	SWAT
YKL196C	YKT6	01_02_47	SWAT
YNR019W	ARE2	01_02_48	SWAT
YDL027C	MRX9	01_03_01	SWAT
YGR147C	NAT2	01_03_02	SWAT
YDL035C	GPR1	01_03_05	SWAT
YGR149W	YGR149W	01_03_06	SWAT
YDL052C	SLC1	01_03_09	SWAT
YGR152C	RSR1	01_03_10	SWAT
YDL054C	MCH1	01_03_13	SWAT
YGR154C	GTO1	01_03_14	SWAT
YDR177W	UBC1	01_03_15	SWAT
YHR175W	CTR2	01_03_16	SWAT
YDL058W	USO1	01_03_17	SWAT
YGR157W	CHO2	01_03_18	SWAT
YDR182W	CDC1	01_03_19	SWAT
YHR175W-A	YHR175W-A	01_03_20	SWAT
YDL065C	PEX19	01_03_21	SWAT
YGR163W	GTR2	01_03_22	SWAT
YDR189W	SLY1	01_03_23	SWAT
YHR176W	FMO1	01_03_24	SWAT
YDL072C	YET3	01_03_25	SWAT
YGR166W	TRS65	01_03_26	SWAT
YDR196C	CAB5	01_03_27	SWAT
YHR181W	SVP26	01_03_28	SWAT
YDL077C	VAM6	01_03_29	SWAT
YGR167W	CLC1	01_03_30	SWAT
YDR200C	VPS64	01_03_31	SWAT
YHR186C	KOG1	01_03_32	SWAT
YDL078C	MDH3	01_03_33	SWAT
YGR168C	YGR168C	01_03_34	SWAT
YDR205W	MSC2	01_03_35	SWAT
YHR190W	ERG9	01_03_36	SWAT
YDL089W	NUR1	01_03_37	SWAT
YDR211W	GCD6	01_03_39	SWAT
YHR192W	LNP1	01_03_40	SWAT
YDL091C	UBX3	01_03_41	SWAT
YGR175C	ERG1	01_03_42	SWAT
YDR216W	ADR1	01_03_43	SWAT
YHR195W	NVJ1	01_03_44	SWAT
YDL093W	PMT5	01_03_45	SWAT
YGR177C	ATF2	01_03_46	SWAT
YDR218C	SPR28	01_03_47	SWAT
YHR213W-A	YHR213W-A	01_03_48	SWAT
YLR081W	GAL2	01_04_01	SWAT
YOR084W	LPX1	01_04_02	SWAT
YOR086C	TCB1	01_04_06	SWAT
YLR088W	GAA1	01_04_09	SWAT
YOR087W	YVC1	01_04_10	SWAT
YLR092W	SUL2	01_04_13	SWAT
YOR089C	VPS21	01_04_14	SWAT
YML047C	PRM6	01_04_15	SWAT
YPL098C	MGR2	01_04_16	SWAT
YLR093C	NYV1	01_04_17	SWAT
YOR092W	ECM3	01_04_18	SWAT
YML048W	GSF2	01_04_19	SWAT
YPL099C	INA17	01_04_20	SWAT
YLR100W	ERG27	01_04_21	SWAT
YOR093C	CMR2	01_04_22	SWAT
YML052W	SUR7	01_04_23	SWAT
YPL100W	ATG21	01_04_24	SWAT
YLR109W	AHP1	01_04_25	SWAT
YOR094W	ARF3	01_04_26	SWAT
YML054C	CYB2	01_04_27	SWAT
YPL112C	PEX25	01_04_28	SWAT
YLR114C	AVL9	01_04_29	SWAT
YML055W	SPC2	01_04_31	SWAT
YPL117C	IDI1	01_04_32	SWAT
YLR119W	SRN2	01_04_33	SWAT
YOR099W	KTR1	01_04_34	SWAT
YML059C	NTE1	01_04_35	SWAT
YPL119C-A	YPL119C-A	01_04_36	SWAT
YOL009C	MDM12	01_04_37	SWAT
YOR101W	RAS1	01_04_38	SWAT
YML064C	TEM1	01_04_39	SWAT
YPL120W	VPS30	01_04_40	SWAT
YLR130C	ZRT2	01_04_41	SWAT
YOR104W	PIN2	01_04_42	SWAT
YML066C	SMA2	01_04_43	SWAT
YPL123C	RNY1	01_04_44	SWAT
YLR138W	NHA1	01_04_45	SWAT
YOR106W	VAM3	01_04_46	SWAT
YML067C	ERV41	01_04_47	SWAT
YPL137C	GIP3	01_04_48	SWAT
YEL065W	SIT1	01_05_02	SWAT
YBR204C	LDH1	01_05_03	SWAT
YGL077C	HNM1	01_05_04	SWAT
YAL042W	ERV46	01_05_05	SWAT
YEL069C	HXT13	01_05_06	SWAT
YBR205W	KTR3	01_05_07	SWAT
YGL082W	YGL082W	01_05_08	SWAT
YNL064C	YDJ1	01_05_09	SWAT
YER001W	MNN1	01_05_10	SWAT
YBR207W	FTH1	01_05_11	SWAT
YGL083W	SCY1	01_05_12	SWAT
YAL010C	MDM10	01_05_13	SWAT
YER005W	YND1	01_05_14	SWAT
YBR210W	ERV15	01_05_15	SWAT
YGL084C	GUP1	01_05_16	SWAT
YAL064W-B	YAL064W-B	01_05_17	SWAT
YER006W	NUG1	01_05_18	SWAT
YBR214W	SDS24	01_05_19	SWAT
YGL095C	VPS45	01_05_20	SWAT
YAL065C	YAL065C	01_05_21	SWAT
YER008C	SEC3	01_05_22	SWAT
YBR217W	ATG12	01_05_23	SWAT
YGL098W	USE1	01_05_24	SWAT
YAL067C	SEO1	01_05_25	SWAT
YER014W	HEM14	01_05_26	SWAT
YBR219C	YBR219C	01_05_27	SWAT
YGL099W	LSG1	01_05_28	SWAT
YAR027W	UIP3	01_05_29	SWAT
YER015W	FAA2	01_05_30	SWAT
YBR220C	YBR220C	01_05_31	SWAT
YGL104C	VPS73	01_05_32	SWAT
YAR028W	YAR028W	01_05_33	SWAT
YOR180C	DCI1	01_05_34	SWAT
YAR031W	PRM9	01_05_37	SWAT
YER019W	ISC1	01_05_38	SWAT
YAR033W	MST28	01_05_41	SWAT
YER020W	GPA2	01_05_42	SWAT
YBR222C	PCS60	01_05_43	SWAT
YGL108C	YGL108C	01_05_44	SWAT
YAR042W	SWH1	01_05_45	SWAT
YER025W	GCD11	01_05_46	SWAT
YBR235W	VHC1	01_05_47	SWAT
YGL114W	YGL114W	01_05_48	SWAT
YJL183W	MNN11	01_06_01	SWAT
YMR306W	FKS3	01_06_02	SWAT
YKL197C	PEX1	01_06_03	SWAT
YNR021W	YNR021W	01_06_04	SWAT
YJL185C	ATG36	01_06_05	SWAT
YMR319C	FET4	01_06_06	SWAT
YMR134W	ERG29	01_06_07	SWAT
YNR026C	SEC12	01_06_08	SWAT
YJL193W	YJL193W	01_06_09	SWAT
YNL006W	LST8	01_06_10	SWAT
YDR517W	GRH1	01_06_11	SWAT
YNR030W	ALG12	01_06_12	SWAT
YJL194W	CDC6	01_06_13	SWAT
YNL008C	ASI3	01_06_14	SWAT
YNR035C	ARC35	01_06_16	SWAT
YJL196C	ELO1	01_06_17	SWAT
YNL009W	IDP3	01_06_18	SWAT
YKL209C	STE6	01_06_19	SWAT
YNR039C	ZRG17	01_06_20	SWAT
YJL198W	PHO90	01_06_21	SWAT
YNL015W	PBI2	01_06_22	SWAT
YKL212W	SAC1	01_06_23	SWAT
YNR048W	YNR048W	01_06_24	SWAT
YJL204C	RCY1	01_06_25	SWAT
YNL020C	ARK1	01_06_26	SWAT
YKL217W	JEN1	01_06_27	SWAT
YNR049C	MSO1	01_06_28	SWAT
YJL205C	NCE101	01_06_29	SWAT
YMR060C	SAM37	01_06_30	SWAT
YKL219W	COS9	01_06_31	SWAT
YNR051C	BRE5	01_06_32	SWAT
YJL207C	LAA1	01_06_33	SWAT
YNL029C	KTR5	01_06_34	SWAT
YJL210W	PEX2	01_06_37	SWAT
YNL032W	SIW14	01_06_38	SWAT
YJL212C	OPT1	01_06_41	SWAT
YNL038W	GPI15	01_06_42	SWAT
YKL221W	MCH2	01_06_43	SWAT
YJL214W	HXT8	01_06_45	SWAT
YNL041C	COG6	01_06_46	SWAT
YKR001C	VPS1	01_06_47	SWAT
YNR055C	HOL1	01_06_48	SWAT
YDL095W	PMT1	01_07_01	SWAT
YGR192C	TDH3	01_07_02	SWAT
YDR229W	IVY1	01_07_03	SWAT
YHR214C-D	YHR214C-D	01_07_04	SWAT
YDL099W	BUG1	01_07_05	SWAT
YGR197C	SNG1	01_07_06	SWAT
YDR233C	RTN1	01_07_07	SWAT
YHR214C-E	YHR214C-E	01_07_08	SWAT
YDL100C	GET3	01_07_09	SWAT
YGR198W	YPP1	01_07_10	SWAT
YIL004C	BET1	01_07_12	SWAT
YDL113C	ATG20	01_07_13	SWAT
YGR199W	PMT6	01_07_14	SWAT
YDR238C	SEC26	01_07_15	SWAT
YIL009C-A	EST3	01_07_16	SWAT
YDL121C	YDL121C	01_07_17	SWAT
YGR202C	PCT1	01_07_18	SWAT
YDR244W	PEX5	01_07_19	SWAT
YIL013C	PDR11	01_07_20	SWAT
YDR245W	MNN10	01_07_23	SWAT
YIL016W	SNL1	01_07_24	SWAT
YDR246W	TRS23	01_07_27	SWAT
YIL023C	YKE4	01_07_28	SWAT
YDL122W	UBP1	01_07_29	SWAT
YDR255C	RMD5	01_07_31	SWAT
YIL029C	YIL029C	01_07_32	SWAT
YDL123W	SNA4	01_07_33	SWAT
YGR213C	RTA1	01_07_34	SWAT
YDR256C	CTA1	01_07_35	SWAT
YIL030C	SSM4	01_07_36	SWAT
YGR216C	GPI1	01_07_38	SWAT
YMR313C	TGL3	01_07_39	SWAT
YIL037C	PRM2	01_07_40	SWAT
YDL128W	VCX1	01_07_41	SWAT
YGR221C	TOS2	01_07_42	SWAT
YDR265W	PEX10	01_07_43	SWAT
YIL039W	TED1	01_07_44	SWAT
YDL133W	SRF1	01_07_45	SWAT
YGR223C	HSV2	01_07_46	SWAT
YDR270W	CCC2	01_07_47	SWAT
YIL040W	APQ12	01_07_48	SWAT
YLR145W	RMP1	01_08_01	SWAT
YOR115C	TRS33	01_08_02	SWAT
YML071C	COG8	01_08_03	SWAT
YPL140C	MKK2	01_08_04	SWAT
YLR148W	PEP3	01_08_05	SWAT
YOR149C	SMP3	01_08_06	SWAT
YJL001W	PRE3	01_08_07	SWAT
YPL145C	KES1	01_08_08	SWAT
YLR151C	PCD1	01_08_09	SWAT
YOR153W	PDR5	01_08_10	SWAT
YML075C	HMG1	01_08_11	SWAT
YPL147W	PXA1	01_08_12	SWAT
YLR152C	YLR152C	01_08_13	SWAT
YOR157C	PUP1	01_08_14	SWAT
YML077W	BET5	01_08_15	SWAT
YPL149W	ATG5	01_08_16	SWAT
YLR154C-G	YLR154C-G	01_08_17	SWAT
YOR161C	PNS1	01_08_18	SWAT
YML081W	TDA9	01_08_19	SWAT
YPL156C	PRM4	01_08_20	SWAT
YML085C	TUB1	01_08_23	SWAT
YPL162C	YPL162C	01_08_24	SWAT
YML087C	AIM33	01_08_27	SWAT
YPR133W-A	TOM5	01_08_28	SWAT
YLR166C	SEC10	01_08_29	SWAT
YOR161C-C	YOR161C-C	01_08_30	SWAT
YML097C	VPS9	01_08_31	SWAT
YPL166W	ATG29	01_08_32	SWAT
YLR170C	APS1	01_08_33	SWAT
YOR171C	LCB4	01_08_34	SWAT
YML101C	CUE4	01_08_35	SWAT
YPL175W	SPT14	01_08_36	SWAT
YLR173W	YLR173W	01_08_37	SWAT
YOR175C	ALE1	01_08_38	SWAT
YML104C	MDM1	01_08_39	SWAT
YPL176C	TRE1	01_08_40	SWAT
YLR191W	PEX13	01_08_41	SWAT
YOR178C	GAC1	01_08_42	SWAT
YML115C	VAN1	01_08_43	SWAT
YPL180W	TCO89	01_08_44	SWAT
YLR206W	ENT2	01_08_45	SWAT
YOR183W	FYV12	01_08_46	SWAT
YML116W	ATR1	01_08_47	SWAT
YPL186C	UIP4	01_08_48	SWAT
YAL048C	GEM1	01_09_01	SWAT
YBR241C	YBR241C	01_09_03	SWAT
YGL115W	SNF4	01_09_04	SWAT
YBL001C	ECM15	01_09_05	SWAT
YER031C	YPT31	01_09_06	SWAT
YBR243C	ALG7	01_09_07	SWAT
YNL130C	CPT1	01_09_08	SWAT
YBR254C	TRS20	01_09_11	SWAT
YBL007C	SLA1	01_09_13	SWAT
YER039C	HVG1	01_09_14	SWAT
YBR255C-A	YBR255C-A	01_09_15	SWAT
YGL137W	SEC27	01_09_16	SWAT
YBL010C	YBL010C	01_09_17	SWAT
YER039C-A	YER039C-A	01_09_18	SWAT
YBR255W	MTC4	01_09_19	SWAT
YGL140C	YGL140C	01_09_20	SWAT
YBL011W	SCT1	01_09_21	SWAT
YER044C	ERG28	01_09_22	SWAT
YBR264C	YPT10	01_09_23	SWAT
YGL142C	GPI10	01_09_24	SWAT
YBL020W	RFT1	01_09_25	SWAT
YER053C-A	YER053C-A	01_09_26	SWAT
YBR265W	TSC10	01_09_27	SWAT
YGL145W	TIP20	01_09_28	SWAT
YBL037W	APL3	01_09_29	SWAT
YER056C	FCY2	01_09_30	SWAT
YBR273C	UBX7	01_09_31	SWAT
YGL146C	RRT6	01_09_32	SWAT
YBL039W-B	YBL039W-B	01_09_33	SWAT
YER060W	FCY21	01_09_34	SWAT
YBR283C	SSH1	01_09_35	SWAT
YGL153W	PEX14	01_09_36	SWAT
YBL041W	PRE7	01_09_37	SWAT
YER060W-A	FCY22	01_09_38	SWAT
YBL042C	FUI1	01_09_41	SWAT
YER072W	VTC1	01_09_42	SWAT
YBR287W	YBR287W	01_09_43	SWAT
YGL160W	AIM14	01_09_44	SWAT
YBL047C	EDE1	01_09_45	SWAT
YOR165W	SEY1	01_09_46	SWAT
YBR288C	APM3	01_09_47	SWAT
YGL161C	YIP5	01_09_48	SWAT
YJL219W	HXT9	01_10_01	SWAT
YNL046W	YNL046W	01_10_02	SWAT
YKR007W	MEH1	01_10_03	SWAT
YOL026c	MIM1	01_10_05	SWAT
YNL047C	SLM2	01_10_06	SWAT
YKR009C	FOX2	01_10_07	SWAT
YNR062C	YNR062C	01_10_08	SWAT
YKR014C	YPT52	01_10_11	SWAT
YNR065C	YNR065C	01_10_12	SWAT
YJR001W	AVT1	01_10_13	SWAT
YNL048W	ALG11	01_10_14	SWAT
YKR020W	VPS51	01_10_15	SWAT
YNR070W	PDR18	01_10_16	SWAT
YJR005W	APL1	01_10_17	SWAT
YNL049C	SFB2	01_10_18	SWAT
YKR021W	ALY1	01_10_19	SWAT
YNR072W	HXT17	01_10_20	SWAT
YJR009C	TDH2	01_10_21	SWAT
YNL051W	COG5	01_10_22	SWAT
YKR022C	NTR2	01_10_23	SWAT
YNR075W	COS10	01_10_24	SWAT
YJR010C-A	SPC1	01_10_25	SWAT
YNL054W	VAC7	01_10_26	SWAT
YKR026C	GCN3	01_10_27	SWAT
YOL002C	IZH2	01_10_28	SWAT
YJR013W	GPI14	01_10_29	SWAT
YNL065W	AQR1	01_10_30	SWAT
YKR027W	BCH2	01_10_31	SWAT
YOL003C	PFA4	01_10_32	SWAT
YJR015W	YJR015W	01_10_33	SWAT
YNL074C	MLF3	01_10_34	SWAT
YKR030W	GMH1	01_10_35	SWAT
YOL014W	YOL014W	01_10_36	SWAT
YJR019C	TES1	01_10_37	SWAT
YNL080C	EOS1	01_10_38	SWAT
YJR031C	GEA1	01_10_41	SWAT
YNL084C	END3	01_10_42	SWAT
YKR036C	CAF4	01_10_43	SWAT
YOL018C	TLG2	01_10_44	SWAT
YJR040W	GEF1	01_10_45	SWAT
YNL087W	TCB2	01_10_46	SWAT
YKR039W	GAP1	01_10_47	SWAT
YOL019W	YOL019W	01_10_48	SWAT
YDL135C	RDI1	01_11_01	SWAT
YGR224W	AZR1	01_11_02	SWAT
YDR275W	BSC2	01_11_03	SWAT
YIL041W	GVP36	01_11_04	SWAT
YDL137W	ARF2	01_11_05	SWAT
YGR227W	DIE2	01_11_06	SWAT
YDR276C	PMP3	01_11_07	SWAT
YIL043C	CBR1	01_11_08	SWAT
YDL138W	RGT2	01_11_09	SWAT
YGR233C	PHO81	01_11_10	SWAT
YDR281C	PHM6	01_11_11	SWAT
YIL044C	AGE2	01_11_12	SWAT
YDL142C	CRD1	01_11_13	SWAT
YGR236C	SPG1	01_11_14	SWAT
YDR284C	DPP1	01_11_15	SWAT
YIL046W-A	YIL046W-A	01_11_16	SWAT
YDL145C	COP1	01_11_17	SWAT
YGR239C	PEX21	01_11_18	SWAT
YDR292C	SRP101	01_11_19	SWAT
YIL047C	SYG1	01_11_20	SWAT
YDL146W	LDB17	01_11_21	SWAT
YGR241C	YAP1802	01_11_22	SWAT
YDR294C	DPL1	01_11_23	SWAT
YIL048W	NEO1	01_11_24	SWAT
YDL149W	ATG9	01_11_25	SWAT
YGR247W	CPD1	01_11_26	SWAT
YIL049W	DFG10	01_11_28	SWAT
YDL161W	ENT1	01_11_29	SWAT
YGR254W	ENO1	01_11_30	SWAT
YDR302W	GPI11	01_11_31	SWAT
YIL067C	YIL067C	01_11_32	SWAT
YDL180W	YDL180W	01_11_33	SWAT
YGR260W	TNA1	01_11_34	SWAT
YDR307W	PMT7	01_11_35	SWAT
YIL068C	SEC6	01_11_36	SWAT
YDL185W	VMA1	01_11_37	SWAT
YGR261C	APL6	01_11_38	SWAT
YDR319C	YFT2	01_11_39	SWAT
YIL076W	SEC28	01_11_40	SWAT
YDL193W	NUS1	01_11_41	SWAT
YGR263C	SAY1	01_11_42	SWAT
YDR320C	SWA2	01_11_43	SWAT
YIL085C	KTR7	01_11_44	SWAT
YDL194W	SNF3	01_11_45	SWAT
YGR270W	YTA7	01_11_46	SWAT
YDR323C	PEP7	01_11_47	SWAT
YIL088C	AVT7	01_11_48	SWAT
YLR208W	SEC13	01_12_01	SWAT
YOR185C	GSP2	01_12_02	SWAT
YPL191C	YPL191C	01_12_04	SWAT
YLR212C	TUB4	01_12_05	SWAT
YOR186W	YOR186W	01_12_06	SWAT
YML121W	GTR1	01_12_07	SWAT
YPL192C	PRM3	01_12_08	SWAT
YLR220W	CCC1	01_12_09	SWAT
YML124C	TUB3	01_12_11	SWAT
YPL195W	APL5	01_12_12	SWAT
YLR229C	CDC42	01_12_13	SWAT
YOR192C	THI72	01_12_14	SWAT
YML125C	PGA3	01_12_15	SWAT
YPL199C	YPL199C	01_12_16	SWAT
YLR237W	THI7	01_12_17	SWAT
YOR193W	PEX27	01_12_18	SWAT
YML131W	YML131W	01_12_19	SWAT
YPL200W	CSM4	01_12_20	SWAT
YLR238W	FAR10	01_12_21	SWAT
YOR216C	RUD3	01_12_22	SWAT
YML132W	COS3	01_12_23	SWAT
YPL204W	HRR25	01_12_24	SWAT
YLR240W	VPS34	01_12_25	SWAT
YOR219C	STE13	01_12_26	SWAT
YMR010W	YMR010W	01_12_27	SWAT
YLR241W	CSC1	01_12_29	SWAT
YOR223W	DSC3	01_12_30	SWAT
YMR011W	HXT2	01_12_31	SWAT
YPL217C	BMS1	01_12_32	SWAT
YLR242C	ARV1	01_12_33	SWAT
YMR013C	SEC59	01_12_35	SWAT
YPL227C	ALG5	01_12_36	SWAT
YOR237W	HES1	01_12_38	SWAT
YMR015C	ERG5	01_12_39	SWAT
YPL231W	FAS2	01_12_40	SWAT
YLR251W	SYM1	01_12_41	SWAT
YOR241W	MET7	01_12_42	SWAT
YMR018W	YMR018W	01_12_43	SWAT
YPL232W	SSO1	01_12_44	SWAT
YOR242C	SSP2	01_12_46	SWAT
YMR019W	STB4	01_12_47	SWAT
YPL236C	ENV7	01_12_48	SWAT
YBL050W	SEC17	01_13_01	SWAT
YER083C	GET2	01_13_02	SWAT
YBR290W	BSD2	01_13_03	SWAT
YGL167C	PMR1	01_13_04	SWAT
YBL058W	SHP1	01_13_05	SWAT
YER087C-B	SBH1	01_13_06	SWAT
YBR293W	VBA2	01_13_07	SWAT
YGL168W	HUR1	01_13_08	SWAT
YBL059W	YBL059W	01_13_09	SWAT
YER093C	TSC11	01_13_10	SWAT
YBL061C	SKT5	01_13_13	SWAT
YER093C-A	AIM11	01_13_14	SWAT
YBL069W	AST1	01_13_17	SWAT
YER094C	PUP3	01_13_18	SWAT
YBL078C	ATG8	01_13_21	SWAT
YER100W	UBC6	01_13_22	SWAT
YBR294W	SUL1	01_13_23	SWAT
YGL180W	ATG1	01_13_24	SWAT
YBL082C	ALG3	01_13_25	SWAT
YER118C	SHO1	01_13_26	SWAT
YKL176C	LST4	01_13_27	SWAT
YGL184C	STR3	01_13_28	SWAT
YBL089W	AVT5	01_13_29	SWAT
YER119C	AVT6	01_13_30	SWAT
YBR296C	PHO89	01_13_31	SWAT
YGL186C	TPN1	01_13_32	SWAT
YBL091C-A	SCS22	01_13_33	SWAT
YER120W	SCS2	01_13_34	SWAT
YBR298C	MAL31	01_13_35	SWAT
YGL194C-A	YGL194C-A	01_13_36	SWAT
YER122C	GLO3	01_13_38	SWAT
YBR301W	PAU24	01_13_39	SWAT
YGL198W	YIP4	01_13_40	SWAT
YBL101C	ECM21	01_13_41	SWAT
YER123W	YCK3	01_13_42	SWAT
YBR302C	COS2	01_13_43	SWAT
YGL204C	YGL204C	01_13_44	SWAT
YBL102W	SFT2	01_13_45	SWAT
YER125W	RSP5	01_13_46	SWAT
YCL001W	RER1	01_13_47	SWAT
YGL205W	POX1	01_13_48	SWAT
YNL090W	RHO2	01_14_02	SWAT
YKR046C	PET10	01_14_03	SWAT
YOL020W	TAT2	01_14_04	SWAT
YJR044C	VPS55	01_14_05	SWAT
YNL093W	YPT53	01_14_06	SWAT
YKR050W	TRK2	01_14_07	SWAT
YJR054W	KCH1	01_14_09	SWAT
YNL095C	YNL095C	01_14_10	SWAT
YJR058C	APS2	01_14_13	SWAT
YNL098C	RAS2	01_14_14	SWAT
YJR066W	TOR1	01_14_17	SWAT
YLR293C	GSP1	01_14_18	SWAT
YJR072C	NPA3	01_14_21	SWAT
YNL111C	CYB5	01_14_22	SWAT
YKR051W	YKR051W	01_14_23	SWAT
YOL044W	PEX15	01_14_24	SWAT
YJR073C	OPI3	01_14_25	SWAT
YNL115C	YNL115C	01_14_26	SWAT
YKR053C	YSR3	01_14_27	SWAT
YOL047C	LDS2	01_14_28	SWAT
YJR076C	CDC11	01_14_29	SWAT
YNL117W	MLS1	01_14_30	SWAT
YKR055W	RHO4	01_14_31	SWAT
YOL048C	RRT8	01_14_32	SWAT
YJR086W	STE18	01_14_33	SWAT
YNL125C	ESBP6	01_14_34	SWAT
YKR067W	GPT2	01_14_35	SWAT
YOL053W	AIM39	01_14_36	SWAT
YJR088C	EMC2	01_14_37	SWAT
YNL127W	FAR11	01_14_38	SWAT
YKR068C	BET3	01_14_39	SWAT
YOL060C	MAM3	01_14_40	SWAT
YJR102C	VPS25	01_14_41	SWAT
YNL142W	MEP2	01_14_42	SWAT
YKR084C	HBS1	01_14_43	SWAT
YOL062C	APM4	01_14_44	SWAT
YJR106W	ECM27	01_14_45	SWAT
YNL143C	YNL143C	01_14_46	SWAT
YKR088C	TVP38	01_14_47	SWAT
YOL065C	INP54	01_14_48	SWAT
YDL195W	SEC31	01_15_01	SWAT
YGR281W	YOR1	01_15_02	SWAT
YDR326C	YSP2	01_15_03	SWAT
YIL089W	YIL089W	01_15_04	SWAT
YDL199C	YDL199C	01_15_05	SWAT
YGR284C	ERV29	01_15_06	SWAT
YDR329C	PEX3	01_15_07	SWAT
YIL090W	ICE2	01_15_08	SWAT
YDL204W	RTN2	01_15_09	SWAT
YGR289C	MAL11	01_15_10	SWAT
YDR338C	YDR338C	01_15_11	SWAT
YIL095W	PRK1	01_15_12	SWAT
YDL206W	YDL206W	01_15_13	SWAT
YNL070W	TOM7	01_15_14	SWAT
YDR342C	HXT7	01_15_15	SWAT
YIL102C-A	YIL102C-A	01_15_16	SWAT
YGR295C	COS6	01_15_18	SWAT
YDR343C	HXT6	01_15_19	SWAT
YIL105C	SLM1	01_15_20	SWAT
YDL211C	YDL211C	01_15_21	SWAT
YHL002W	HSE1	01_15_22	SWAT
YDR345C	HXT3	01_15_23	SWAT
YIL109C	SEC24	01_15_24	SWAT
YDL212W	SHR3	01_15_25	SWAT
YHL003C	LAG1	01_15_26	SWAT
YDR351W	SBE2	01_15_27	SWAT
YIL117C	PRM5	01_15_28	SWAT
YDL222C	FMP45	01_15_29	SWAT
YHL008C	YHL008C	01_15_30	SWAT
YGL169W	SUA5	01_15_31	SWAT
YIL120W	QDR1	01_15_32	SWAT
YDL225W	SHS1	01_15_33	SWAT
YHL016C	DUR3	01_15_34	SWAT
YDR356W	SPC110	01_15_35	SWAT
YDL226C	GCS1	01_15_37	SWAT
YHL019C	APM2	01_15_38	SWAT
YDR358W	GGA1	01_15_39	SWAT
YIL124W	AYR1	01_15_40	SWAT
YDL231C	BRE4	01_15_41	SWAT
YHL020C	OPI1	01_15_42	SWAT
YDR366C	YDR366C	01_15_43	SWAT
YIL134C-A	YIL134C-A	01_15_44	SWAT
YHL026C	YHL026C	01_15_46	SWAT
YDR367W	KEI1	01_15_47	SWAT
YIL134W	FLX1	01_15_48	SWAT
YLR262C	YPT6	01_16_01	SWAT
YOR245C	DGA1	01_16_02	SWAT
YMR022W	UBC7	01_16_03	SWAT
YPL244C	HUT1	01_16_04	SWAT
YLR265C	NEJ1	01_16_05	SWAT
YOR246C	ENV9	01_16_06	SWAT
YMR023C	MSS1	01_16_07	SWAT
YPL246C	RBD2	01_16_08	SWAT
YLR268W	SEC22	01_16_09	SWAT
YOR254C	SEC63	01_16_10	SWAT
YMR026C	PEX12	01_16_11	SWAT
YPL249C	GYP5	01_16_12	SWAT
YLR284C	ECI1	01_16_13	SWAT
YOR260W	GCD1	01_16_14	SWAT
YMR030W-A	YMR030W-A	01_16_15	SWAT
YPL259C	APM1	01_16_16	SWAT
YLR099W-A	MIM2	01_16_17	SWAT
YOR268C	YOR268C	01_16_18	SWAT
YMR031C	EIS1	01_16_19	SWAT
YPL264C	YPL264C	01_16_20	SWAT
YLR289W	GUF1	01_16_21	SWAT
YOR270C	VPH1	01_16_22	SWAT
YMR034C	RCH1	01_16_23	SWAT
YPL265W	DIP5	01_16_24	SWAT
YLR291C	GCD7	01_16_25	SWAT
YOR271C	FSF1	01_16_26	SWAT
YMR040W	YET2	01_16_27	SWAT
YPL274W	SAM3	01_16_28	SWAT
YLR292C	SEC72	01_16_29	SWAT
YOR273C	TPO4	01_16_30	SWAT
YPL279C	FEX2	01_16_32	SWAT
YLR297W	YLR297W	01_16_33	SWAT
YPR080W	TEF1	01_16_34	SWAT
YMR052W	FAR3	01_16_35	SWAT
YPR003C	YPR003C	01_16_36	SWAT
YLR299W	ECM38	01_16_37	SWAT
YOR291W	YPK9	01_16_38	SWAT
YMR054W	STV1	01_16_39	SWAT
YPR010C-A	YPR010C-A	01_16_40	SWAT
YLR301W	HRI1	01_16_41	SWAT
YOR292C	YOR292C	01_16_42	SWAT
YPR017C	DSS4	01_16_44	SWAT
YOR298W	MUM3	01_16_46	SWAT
YMR063W	RIM9	01_16_47	SWAT
YPR026W	ATH1	01_16_48	SWAT
YBL105C	PKC1	01_17_01	SWAT
YER129W	SAK1	01_17_02	SWAT
YCL002C	YCL002C	01_17_03	SWAT
YGL206C	CHC1	01_17_04	SWAT
YBL106C	SRO77	01_17_05	SWAT
YER140W	EMP65	01_17_06	SWAT
YCL005W-A	VMA9	01_17_07	SWAT
YGL210W	YPT32	01_17_08	SWAT
YBR002C	RER2	01_17_09	SWAT
YER145C	FTR1	01_17_10	SWAT
YGL212W	VAM7	01_17_12	SWAT
YBR004C	GPI18	01_17_13	SWAT
YER151C	UBP3	01_17_14	SWAT
YCL008C	STP22	01_17_15	SWAT
YGL223C	COG1	01_17_16	SWAT
YBR005W	RCR1	01_17_17	SWAT
YER157W	COG3	01_17_18	SWAT
YCL025C	AGP1	01_17_19	SWAT
YGL225W	VRG4	01_17_20	SWAT
YBR008C	FLR1	01_17_21	SWAT
YER166W	DNF1	01_17_22	SWAT
YCL027W	FUS1	01_17_23	SWAT
YGL226C-A	OST5	01_17_24	SWAT
YBR021W	FUR4	01_17_25	SWAT
YER184C	TOG1	01_17_26	SWAT
YCL029C	BIK1	01_17_27	SWAT
YGL230C	YGL230C	01_17_28	SWAT
YCL034W	LSB5	01_17_31	SWAT
YGL231C	EMC4	01_17_32	SWAT
YCL038C	ATG22	01_17_35	SWAT
YGL233W	SEC15	01_17_36	SWAT
YBR023C	CHS3	01_17_37	SWAT
YER185W	PUG1	01_17_38	SWAT
YGL219C	MDM34	01_17_39	SWAT
YGL247W	BRR6	01_17_40	SWAT
YBR029C	CDS1	01_17_41	SWAT
YFL004W	VTC2	01_17_42	SWAT
YCL052C	PBN1	01_17_43	SWAT
YGL255W	ZRT1	01_17_44	SWAT
YBR036C	CSG2	01_17_45	SWAT
YFL005W	SEC4	01_17_46	SWAT
YCL055W	KAR4	01_17_47	SWAT
YGL257C	MNT2	01_17_48	SWAT
YHR027C	RPN1	01_18_01	SWAT
YKR089C	TGL4	01_18_03	SWAT
YOL073C	DSC2	01_18_04	SWAT
YJR112W-A	YJR112W-A	01_18_05	SWAT
YNL144C	YNL144C	01_18_06	SWAT
YKR093W	PTR2	01_18_07	SWAT
YOL075C	YOL075C	01_18_08	SWAT
YJR116W	TDA4	01_18_09	SWAT
YNL145W	MFA2	01_18_10	SWAT
YHL030W	ECM29	01_18_11	SWAT
YOL078W	AVO1	01_18_12	SWAT
YJR124C	YJR124C	01_18_13	SWAT
YNL146W	YNL146W	01_18_14	SWAT
YKR103W	NFT1	01_18_15	SWAT
YOL081W	IRA2	01_18_16	SWAT
YJR125C	ENT3	01_18_17	SWAT
YKR105C	VBA5	01_18_19	SWAT
YOL082W	ATG19	01_18_20	SWAT
YJR126C	VPS70	01_18_21	SWAT
YNL154C	YCK2	01_18_22	SWAT
YKR106W	GEX2	01_18_23	SWAT
YOL083W	ATG34	01_18_24	SWAT
YFR050C	PRE4	01_18_25	SWAT
YNL156C	NSG2	01_18_26	SWAT
YLL001W	DNM1	01_18_27	SWAT
YOL084W	PHM7	01_18_28	SWAT
YLL005C	SPO75	01_18_31	SWAT
YOL092W	YPQ1	01_18_32	SWAT
YLL006W	MMM1	01_18_35	SWAT
YOL100W	PKH2	01_18_36	SWAT
YJR134C	SGM1	01_18_37	SWAT
YNL159C	ASI2	01_18_38	SWAT
YLL006W-A	YLL006W-A	01_18_39	SWAT
YOL101C	IZH4	01_18_40	SWAT
YJR143C	PMT4	01_18_41	SWAT
YHR174W	ENO2	01_18_42	SWAT
YLL010C	PSR1	01_18_43	SWAT
YOL103W	ITR2	01_18_44	SWAT
YJR152W	DAL5	01_18_45	SWAT
YNL163C	RIA1	01_18_46	SWAT
YLL012W	YEH1	01_18_47	SWAT
YOL107W	YOL107W	01_18_48	SWAT
YDL234C	GYP7	01_19_01	SWAT
YHL031C	GOS1	01_19_02	SWAT
YDR371W	CTS2	01_19_03	SWAT
YIL147C	SLN1	01_19_04	SWAT
YDL241W	YDL241W	01_19_05	SWAT
YHL035C	VMR1	01_19_06	SWAT
YDR372C	VPS74	01_19_07	SWAT
YIL158W	AIM20	01_19_08	SWAT
YDL245C	HXT15	01_19_09	SWAT
YHL036W	MUP3	01_19_10	SWAT
YDR373W	FRQ1	01_19_11	SWAT
YIL160C	POT1	01_19_12	SWAT
YDL247W	MPH2	01_19_13	SWAT
YHL040C	ARN1	01_19_14	SWAT
YDR380W	ARO10	01_19_15	SWAT
YIL166C	YIL166C	01_19_16	SWAT
YDL248W	COS7	01_19_17	SWAT
YHL043W	ECM34	01_19_18	SWAT
YDR384C	ATO3	01_19_19	SWAT
YIR004W	DJP1	01_19_20	SWAT
YDR003W	RCR2	01_19_21	SWAT
YHL044W	YHL044W	01_19_22	SWAT
YNL026W	SAM50	01_19_23	SWAT
YDR011W	SNQ2	01_19_25	SWAT
YHL047C	ARN2	01_19_26	SWAT
YDR387C	YDR387C	01_19_27	SWAT
YIR006C	PAN1	01_19_28	SWAT
YDR018C	YDR018C	01_19_29	SWAT
YHL048W	COS8	01_19_30	SWAT
YDR388W	RVS167	01_19_31	SWAT
YIR007W	EGH1	01_19_32	SWAT
YDR022C	ATG31	01_19_33	SWAT
YHR001W	OSH7	01_19_34	SWAT
YDR406W	PDR15	01_19_35	SWAT
YIR014W	YIR014W	01_19_36	SWAT
YDR027C	VPS54	01_19_37	SWAT
YHR004C	NEM1	01_19_38	SWAT
YDR407C	TRS120	01_19_39	SWAT
YIR020C	YIR020C	01_19_40	SWAT
YDR033W	MRH1	01_19_41	SWAT
YHR007C	ERG11	01_19_42	SWAT
YDR410C	STE14	01_19_43	SWAT
YIR028W	DAL4	01_19_44	SWAT
YDR034C-A	YDR034C-A	01_19_45	SWAT
YHR007C-A	YHR007C-A	01_19_46	SWAT
YDR411C	DFM1	01_19_47	SWAT
YIR031C	DAL7	01_19_48	SWAT
YLR309C	IMH1	01_20_01	SWAT
YOR299W	BUD7	01_20_02	SWAT
YMR065W	KAR5	01_20_03	SWAT
YPR028W	YOP1	01_20_04	SWAT
YLR314C	CDC3	01_20_05	SWAT
YOR301W	RAX1	01_20_06	SWAT
YMR068W	AVO2	01_20_07	SWAT
YPR029C	APL4	01_20_08	SWAT
YLR324W	PEX30	01_20_09	SWAT
YOR133W	EFT1	01_20_10	SWAT
YMR071C	TVP18	01_20_11	SWAT
YPR030W	CSR2	01_20_12	SWAT
YLR326W	YLR326W	01_20_13	SWAT
YOR307C	SLY41	01_20_14	SWAT
YPR032W	SRO7	01_20_16	SWAT
YLR330W	CHS5	01_20_17	SWAT
YOR311C	DGK1	01_20_18	SWAT
YMR079W	SEC14	01_20_19	SWAT
YPR036W	VMA13	01_20_20	SWAT
YLR337C	VRP1	01_20_21	SWAT
YOR316C	COT1	01_20_22	SWAT
YLR342W	FKS1	01_20_25	SWAT
YOR317W	FAA1	01_20_26	SWAT
YMR086W	SEG1	01_20_27	SWAT
YPR037C	ERV2	01_20_28	SWAT
YLR342W-A	YLR342W-A	01_20_29	SWAT
YDR385W	EFT2	01_20_30	SWAT
YMR088C	VBA1	01_20_31	SWAT
YPR049C	ATG11	01_20_32	SWAT
YOR321W	PMT3	01_20_34	SWAT
YLR353W	BUD8	01_20_37	SWAT
YOR324C	FRT1	01_20_38	SWAT
YMR101C	SRT1	01_20_39	SWAT
YPR063C	YPR063C	01_20_40	SWAT
YLR356W	ATG33	01_20_41	SWAT
YMR109W	MYO5	01_20_43	SWAT
YPR071W	YPR071W	01_20_44	SWAT
YLR360W	VPS38	01_20_45	SWAT
YOR327C	SNC2	01_20_46	SWAT
YMR110C	HFD1	01_20_47	SWAT
YPR075C	OPY2	01_20_48	SWAT
YBR038W	CHS2	01_21_01	SWAT
YFL011W	HXT10	01_21_02	SWAT
YCL056C	PEX34	01_21_03	SWAT
YGL263W	COS12	01_21_04	SWAT
YBR040W	FIG1	01_21_05	SWAT
YFL025C	BST1	01_21_06	SWAT
YCL058C	FYV5	01_21_07	SWAT
YGR004W	PEX31	01_21_08	SWAT
YBR041W	FAT1	01_21_09	SWAT
YFL026W	STE2	01_21_10	SWAT
YCL063W	VAC17	01_21_11	SWAT
YGR009C	SEC9	01_21_12	SWAT
YBR042C	CST26	01_21_13	SWAT
YFL030W	AGX1	01_21_14	SWAT
YCL069W	VBA3	01_21_15	SWAT
YGR016W	YGR016W	01_21_16	SWAT
YBR043C	QDR3	01_21_17	SWAT
YFL034W	MIL1	01_21_18	SWAT
YCL073C	GEX1	01_21_19	SWAT
YBR054W	YRO2	01_21_21	SWAT
YFL037W	TUB2	01_21_22	SWAT
YCR002C	CDC10	01_21_23	SWAT
YGR026W	YGR026W	01_21_24	SWAT
YBR056W	YBR056W	01_21_25	SWAT
YFL038C	YPT1	01_21_26	SWAT
YCR004C	YCP4	01_21_27	SWAT
YGR031C-A	NAG1	01_21_28	SWAT
YBR058C-A	TSC3	01_21_29	SWAT
YNL044W	YIP3	01_21_30	SWAT
YCR005C	CIT2	01_21_31	SWAT
YGR032W	GSC2	01_21_32	SWAT
YBR059C	AKL1	01_21_33	SWAT
YFL040W	YFL040W	01_21_34	SWAT
YCR007C	YCR007C	01_21_35	SWAT
YGR036C	CAX4	01_21_36	SWAT
YFL042C	LAM5	01_21_38	SWAT
YCR009C	RVS161	01_21_39	SWAT
YGR037C	ACB1	01_21_40	SWAT
YBR068C	BAP2	01_21_41	SWAT
YFL046W	FMP32	01_21_42	SWAT
YCR010C	ADY2	01_21_43	SWAT
YGR038W	ORM1	01_21_44	SWAT
YFL050C	ALR2	01_21_46	SWAT
YCR017C	CWH43	01_21_47	SWAT
YGR041W	BUD9	01_21_48	SWAT
YIL065c	FIS1	01_22_01	SWAT
YNL176C	TDA7	01_22_02	SWAT
YLL014W	EMC6	01_22_03	SWAT
YOL110W	SHR5	01_22_04	SWAT
YJR158W	HXT16	01_22_05	SWAT
YNL180C	RHO5	01_22_06	SWAT
YLL015W	BPT1	01_22_07	SWAT
YOL119C	MCH4	01_22_08	SWAT
YJR160C	MPH3	01_22_09	SWAT
YNL181W	YNL181W	01_22_10	SWAT
YLL023C	POM33	01_22_11	SWAT
YOL122C	SMF1	01_22_12	SWAT
YKL002W	DID4	01_22_13	SWAT
YNL183C	NPR1	01_22_14	SWAT
YOL126C	MDH2	01_22_16	SWAT
YKL004W	AUR1	01_22_17	SWAT
YNL188W	KAR1	01_22_18	SWAT
YLL028W	TPO1	01_22_19	SWAT
YHR005C	GPA1	01_22_20	SWAT
YKL006C-A	SFT1	01_22_21	SWAT
YNL192W	CHS1	01_22_22	SWAT
YLL031C	GPI13	01_22_23	SWAT
YOL130W	ALR1	01_22_24	SWAT
YKL008C	LAC1	01_22_25	SWAT
YNL194C	YNL194C	01_22_26	SWAT
YLL038C	ENT4	01_22_27	SWAT
YOL138C	RTC1	01_22_28	SWAT
YKL015W	PUT3	01_22_29	SWAT
YNL202W	SPS19	01_22_30	SWAT
YLL042C	ATG10	01_22_31	SWAT
YOL147C	PEX11	01_22_32	SWAT
YKL020C	SPT23	01_22_33	SWAT
YNL214W	PEX17	01_22_34	SWAT
YLL043W	FPS1	01_22_35	SWAT
YOL152W	FRE7	01_22_36	SWAT
YOR322C	LDB19	01_22_37	SWAT
YNL217W	YNL217W	01_22_38	SWAT
YLL048C	YBT1	01_22_39	SWAT
YOL156W	HXT11	01_22_40	SWAT
YKL026C	GPX1	01_22_41	SWAT
YNL223W	ATG4	01_22_42	SWAT
YLL052C	AQY2	01_22_43	SWAT
YOL158C	ENB1	01_22_44	SWAT
YNL227C	JJJ1	01_22_46	SWAT
YLL055W	YCT1	01_22_47	SWAT
YOL162W	YOL162W	01_22_48	SWAT
YDR034W-B	YDR034W-B	01_23_01	SWAT
YHR016C	YSC84	01_23_02	SWAT
YGL010W	MPO1	01_23_03	SWAT
YIR032C	DAL3	01_23_04	SWAT
YDR038C	ENA5	01_23_05	SWAT
YHR021W-A	ECM12	01_23_06	SWAT
YDR424C	DYN2	01_23_07	SWAT
YIR033W	MGA2	01_23_08	SWAT
YDR434W	GPI17	01_23_11	SWAT
YIR034C	LYS1	01_23_12	SWAT
YDR039C	ENA2	01_23_13	SWAT
YHR028C	DAP2	01_23_14	SWAT
YDR437W	GPI19	01_23_15	SWAT
YIR037W	HYR1	01_23_16	SWAT
YDR040C	ENA1	01_23_17	SWAT
YHR030C	SLT2	01_23_18	SWAT
YDR046C	BAP3	01_23_21	SWAT
YHR032W	ERC1	01_23_22	SWAT
YHR036W	BRL1	01_23_26	SWAT
YBR180W	DTR1	01_23_27	SWAT
YNL058C	YNL058C	01_23_28	SWAT
YBR179c	FZO1	01_23_29	SWAT
YHR039C	MSC7	01_23_30	SWAT
YDR438W	THI74	01_23_31	SWAT
YIR038C	GTT1	01_23_32	SWAT
YDR062W	LCB2	01_23_33	SWAT
YHR039C-A	VMA10	01_23_34	SWAT
YDR452W	PPN1	01_23_35	SWAT
YJR117W	STE24	01_23_36	SWAT
YDR069C	DOA4	01_23_37	SWAT
YHR048W	YHK8	01_23_38	SWAT
YDR456W	NHX1	01_23_39	SWAT
YJL005W	CYR1	01_23_40	SWAT
YDR072C	IPT1	01_23_41	SWAT
YHR050W	SMF2	01_23_42	SWAT
YDR458C	HEH2	01_23_43	SWAT
YJL012C	VTC4	01_23_44	SWAT
YDR080W	VPS41	01_23_45	SWAT
YHR053C	CUP1-1	01_23_46	SWAT
YDR459C	PFA5	01_23_47	SWAT
YJL019W	MPS3	01_23_48	SWAT
YLR361C	DCR2	01_24_01	SWAT
YOR328W	PDR10	01_24_02	SWAT
YMR118C	SHH3	01_24_03	SWAT
YPR079W	MRL1	01_24_04	SWAT
YLR368W	MDM30	01_24_05	SWAT
YOR329C	SCD5	01_24_06	SWAT
YMR119W	ASI1	01_24_07	SWAT
YPR088C	SRP54	01_24_08	SWAT
YMR123W	PKR1	01_24_11	SWAT
YPR091C	NVJ2	01_24_12	SWAT
YLR371W	ROM2	01_24_13	SWAT
YOR332W	VMA4	01_24_14	SWAT
YMR129W	POM152	01_24_15	SWAT
YPR095C	SYT1	01_24_16	SWAT
YLR372W	ELO3	01_24_17	SWAT
YOR348C	PUT4	01_24_18	SWAT
YLR376C	PSY3	01_24_21	SWAT
YOR357C	SNX3	01_24_22	SWAT
YLR378C	SEC61	01_24_25	SWAT
YOR370C	MRS6	01_24_26	SWAT
YCR032W	BPH1	01_24_27	SWAT
YHR083W	SAM35	01_24_28	SWAT
YLR380W	CSR1	01_24_29	SWAT
YOR377W	ATF1	01_24_30	SWAT
YMR148W	OSW5	01_24_31	SWAT
YPR103W	PRE2	01_24_32	SWAT
YLR389C	STE23	01_24_33	SWAT
YOR378W	AMF1	01_24_34	SWAT
YMR152W	YIM1	01_24_35	SWAT
YPR105C	COG4	01_24_36	SWAT
YOR045w	TOM6	01_24_37	SWAT
YOR390W	FEX1	01_24_38	SWAT
YMR155W	YMR155W	01_24_39	SWAT
YPR109W	YPR109W	01_24_40	SWAT
YLR396C	VPS33	01_24_41	SWAT
YOR394W	PAU21	01_24_42	SWAT
YAL040C	CLN3	01_24_43	SWAT
YPR113W	PIS1	01_24_44	SWAT
YGL181W	GTS1	01_24_45	SWAT
YOL137W	BSC6	01_24_46	SWAT
YMR159C	ATG16	01_24_47	SWAT
YPR114W	YPR114W	01_24_48	SWAT
YBR070C	ALG14	01_25_01	SWAT
YFL054C	AQY3	01_25_02	SWAT
YCR021C	HSP30	01_25_03	SWAT
YGR048W	UFD1	01_25_04	SWAT
YBR074W	PFF1	01_25_05	SWAT
YFL055W	AGP3	01_25_06	SWAT
YGR055W	MUP1	01_25_08	SWAT
YBR077C	SLM4	01_25_09	SWAT
YFL062W	COS4	01_25_10	SWAT
YCL021W-A	YCL021W-A	01_25_11	SWAT
YGR057C	LST7	01_25_12	SWAT
YGR049W	SCM4	01_25_13	SWAT
YFL066C	YFL066C	01_25_14	SWAT
YCR024C-B	YCR024C-B	01_25_15	SWAT
YGR058W	PEF1	01_25_16	SWAT
YBR080C	SEC18	01_25_17	SWAT
YFL068W	YFL068W	01_25_18	SWAT
YCR026C	NPP1	01_25_19	SWAT
YGR059W	SPR3	01_25_20	SWAT
YBR090C	YBR090C	01_25_21	SWAT
YOR103C	OST2	01_25_22	SWAT
YCR027C	RHB1	01_25_23	SWAT
YGR060W	ERG25	01_25_24	SWAT
YBR230C	OM14	01_25_25	SWAT
YFR006W	YFR006W	01_25_26	SWAT
YCR028C	FEN2	01_25_27	SWAT
YGR065C	VHT1	01_25_28	SWAT
YBR096W	YBR096W	01_25_29	SWAT
YFR008W	FAR7	01_25_30	SWAT
YGR068C	ART5	01_25_32	SWAT
YBR097W	VPS15	01_25_33	SWAT
YML123C	PHO84	01_25_34	SWAT
YCR037C	PHO87	01_25_35	SWAT
YGR077C	PEX8	01_25_36	SWAT
YBR102C	EXO84	01_25_37	SWAT
YFR021W	ATG18	01_25_38	SWAT
YCR043C	YCR043C	01_25_39	SWAT
YGR083C	GCD2	01_25_40	SWAT
YBR105C	VID24	01_25_41	SWAT
YFR022W	ROG3	01_25_42	SWAT
YCR048W	ARE1	01_25_43	SWAT
YGR086C	PIL1	01_25_44	SWAT
YBR106W	PHO88	01_25_45	SWAT
YFR032C-B	YFR032C-B	01_25_46	SWAT
YCR067C	SED4	01_25_47	SWAT
YGR089W	NNF2	01_25_48	SWAT
YKL041W	VPS24	01_26_01	SWAT
YNL231C	PDR16	01_26_02	SWAT
YLL061W	MMP1	01_26_03	SWAT
YOL163W	YOL163W	01_26_04	SWAT
YKL044W	MMO1	01_26_05	SWAT
YNL234W	YNL234W	01_26_06	SWAT
YLR004C	THI73	01_26_07	SWAT
YOL164W-A	YOL164W-A	01_26_08	SWAT
YKL047W	ANR2	01_26_09	SWAT
YNL242W	ATG2	01_26_10	SWAT
YLR018C	POM34	01_26_11	SWAT
YNR056C	BIO5	01_26_12	SWAT
YNL243W	SLA2	01_26_14	SWAT
YLR019W	PSR2	01_26_15	SWAT
YOR002W	ALG6	01_26_16	SWAT
YKL063C	YKL063C	01_26_17	SWAT
YNL257C	SIP3	01_26_18	SWAT
YLR020C	YEH2	01_26_19	SWAT
YGR191W	HIP1	01_26_20	SWAT
YKL064W	MNR2	01_26_21	SWAT
YNL258C	DSL1	01_26_22	SWAT
YLR023C	IZH3	01_26_23	SWAT
YOR011W	AUS1	01_26_24	SWAT
YKL065C	YET1	01_26_25	SWAT
YNL263C	YIF1	01_26_26	SWAT
YOR018W	ROD1	01_26_28	SWAT
YKL065W-A	YKL065W-A	01_26_29	SWAT
YNL264C	PDR17	01_26_30	SWAT
YLR026C	SED5	01_26_31	SWAT
YOR030W	DFG16	01_26_32	SWAT
YKL069W	YKL069W	01_26_33	SWAT
YNL268W	LYP1	01_26_34	SWAT
YLR027C	AAT2	01_26_35	SWAT
YOR032W-A	YOR032W-A	01_26_36	SWAT
YKL080W	VMA5	01_26_37	SWAT
YNL270C	ALP1	01_26_38	SWAT
YLR034C	SMF3	01_26_39	SWAT
YOR034C	AKR2	01_26_40	SWAT
YKL094W	YJU3	01_26_41	SWAT
YNL272C	SEC2	01_26_42	SWAT
YJL039C	NUP192	01_26_43	SWAT
YOR036W	PEP12	01_26_44	SWAT
YKL096C-B	YKL096C-B	01_26_45	SWAT
YNL275W	BOR1	01_26_46	SWAT
YLR039C	RIC1	01_26_47	SWAT
YOR043W	WHI2	01_26_48	SWAT
YDR084C	TVP23	01_27_01	SWAT
YHR055C	CUP1-2	01_27_02	SWAT
YDR461W	MFA1	01_27_03	SWAT
YJL024C	APS3	01_27_04	SWAT
YDR086C	SSS1	01_27_05	SWAT
YHR060W	VMA22	01_27_06	SWAT
YDR468C	TLG1	01_27_07	SWAT
YJL028W	YJL028W	01_27_08	SWAT
YDR089W	YDR089W	01_27_09	SWAT
YHR072W	ERG7	01_27_10	SWAT
YDR472W	TRS31	01_27_11	SWAT
YJL029C	VPS53	01_27_12	SWAT
YDR090C	YDR090C	01_27_13	SWAT
YHR073W	OSH3	01_27_14	SWAT
YDR476C	YDR476C	01_27_15	SWAT
YJL031C	BET4	01_27_16	SWAT
YDR093W	DNF2	01_27_17	SWAT
YHR092C	HXT4	01_27_18	SWAT
YDR479C	PEX29	01_27_19	SWAT
YJL036W	SNX4	01_27_20	SWAT
YDR100W	TVP15	01_27_21	SWAT
YHR094C	HXT1	01_27_22	SWAT
YDR481C	PHO8	01_27_23	SWAT
YJL038C	LOH1	01_27_24	SWAT
YDR105C	TMS1	01_27_25	SWAT
YHR096C	HXT5	01_27_26	SWAT
YDR483W	KRE2	01_27_27	SWAT
YJL044C	GYP6	01_27_28	SWAT
YDR108W	TRS85	01_27_29	SWAT
YHR107C	CDC12	01_27_30	SWAT
YDR484W	VPS52	01_27_31	SWAT
YJL051W	IRC8	01_27_32	SWAT
YDR490C	PKH1	01_27_35	SWAT
YJL052W	TDH1	01_27_36	SWAT
YDR492W	IZH1	01_27_39	SWAT
YJL058C	BIT61	01_27_40	SWAT
YDR495C	VPS3	01_27_43	SWAT
YJL059W	YHC3	01_27_44	SWAT
YHR108W	GGA2	01_27_46	SWAT
YDR497C	ITR1	01_27_47	SWAT
YJL077C	ICS3	01_27_48	SWAT
YLR411W	CTR3	01_28_01	SWAT
YPL004C	LSP1	01_28_02	SWAT
YMR161W	HLJ1	01_28_03	SWAT
YPR117W	YPR117W	01_28_04	SWAT
YLR417W	VPS36	01_28_05	SWAT
YPL010W	RET3	01_28_06	SWAT
YMR162C	DNF3	01_28_07	SWAT
YLR423C	ATG17	01_28_09	SWAT
YPL019C	VTC3	01_28_10	SWAT
YMR163C	INP2	01_28_11	SWAT
YPR128C	ANT1	01_28_12	SWAT
YLR426W	TDA5	01_28_13	SWAT
YPL032C	SVL3	01_28_14	SWAT
YMR165C	PAH1	01_28_15	SWAT
YPR138C	MEP3	01_28_16	SWAT
YLR440C	SEC39	01_28_17	SWAT
YPL036W	PMA2	01_28_18	SWAT
YMR173W	DDR48	01_28_19	SWAT
YLR443W	ECM7	01_28_21	SWAT
YPL041C	MRX11	01_28_22	SWAT
YMR183C	SSO2	01_28_23	SWAT
YPR140W	TAZ1	01_28_24	SWAT
YPL045W	VPS16	01_28_26	SWAT
YMR187C	YMR187C	01_28_27	SWAT
YPR141C	KAR3	01_28_28	SWAT
YLR450W	HMG2	01_28_29	SWAT
YPL050C	MNN9	01_28_30	SWAT
YMR192W	GYL1	01_28_31	SWAT
YPR147C	YPR147C	01_28_32	SWAT
YMR197C	VTI1	01_28_35	SWAT
YPR149W	NCE102	01_28_36	SWAT
YMR198W	CIK1	01_28_39	SWAT
YPR153W	YPR153W	01_28_40	SWAT
YMR202W	ERG2	01_28_43	SWAT
YPR156C	TPO3	01_28_44	SWAT
YLR459W	GAB1	01_28_45	SWAT
YPL051W	ARL3	01_28_46	SWAT
YMR204C	INP1	01_28_47	SWAT
YPR159C-A	YPR159C-A	01_28_48	SWAT
YBR109C	CMD1	01_29_01	SWAT
YFR035C	YFR035C	01_29_02	SWAT
YCR068W	ATG15	01_29_03	SWAT
YGR105W	VMA21	01_29_04	SWAT
YCR075C	ERS1	01_29_07	SWAT
YGR120C	COG2	01_29_08	SWAT
YGR217W	CCH1	01_29_11	SWAT
YGR121C	MEP1	01_29_12	SWAT
YBR110W	ALG1	01_29_13	SWAT
YFR038W	IRC5	01_29_14	SWAT
YCR094W	CDC50	01_29_15	SWAT
YGR125W	YGR125W	01_29_16	SWAT
YBR126W-A	MEO1	01_29_17	SWAT
YFR042W	KEG1	01_29_18	SWAT
YCR098C	GIT1	01_29_19	SWAT
YGL008C	PMA1	01_29_20	SWAT
YBR127C	VMA2	01_29_21	SWAT
YFR048W	RMD8	01_29_22	SWAT
YDL001W	RMD1	01_29_23	SWAT
YGR131W	FHN1	01_29_24	SWAT
YBR128C	ATG14	01_29_25	SWAT
YFR051C	RET2	01_29_26	SWAT
YDL009C	YDL009C	01_29_27	SWAT
YGR133W	PEX4	01_29_28	SWAT
YBR131W	CCZ1	01_29_29	SWAT
YGL001C	ERG26	01_29_30	SWAT
YDL012C	YDL012C	01_29_31	SWAT
YGR134W	CAF130	01_29_32	SWAT
YBR132C	AGP2	01_29_33	SWAT
YGL005C	COG7	01_29_34	SWAT
YDL015C	TSC13	01_29_35	SWAT
YGR138C	TPO2	01_29_36	SWAT
YBR147W	RTC2	01_29_37	SWAT
YGL006W	PMC1	01_29_38	SWAT
YDL019C	OSH2	01_29_39	SWAT
YGR141W	VPS62	01_29_40	SWAT
YBR150C	TBS1	01_29_41	SWAT
YGL012W	ERG4	01_29_42	SWAT
YDL022C-A	YDL022C-A	01_29_43	SWAT
YGR143W	SKN1	01_29_44	SWAT
YGL022W	STT3	01_29_46	SWAT
YGR144W	THI4	01_29_48	SWAT
YOR228C	MCP1	01_30_01	SWAT
YNL279W	PRM1	01_30_02	SWAT
YLR043C	TRX1	01_30_03	SWAT
YOR044W	IRC23	01_30_04	SWAT
YLR046C	YLR046C	01_30_07	SWAT
YOR049C	RSB1	01_30_08	SWAT
YLR047C	FRE8	01_30_11	SWAT
YOR059C	LPL1	01_30_12	SWAT
YMR017W	SPO20	01_30_13	SWAT
YNL280C	ERG24	01_30_14	SWAT
YLR050C	YLR050C	01_30_15	SWAT
YOR060C	SLD7	01_30_16	SWAT
YKL105C	SEG2	01_30_17	SWAT
YNL287W	SEC21	01_30_18	SWAT
YLR056W	ERG3	01_30_19	SWAT
YOR067C	ALG8	01_30_20	SWAT
YKL119C	VPH2	01_30_21	SWAT
YNL293W	MSB3	01_30_22	SWAT
YLR057W	MNL2	01_30_23	SWAT
YOR068C	VAM10	01_30_24	SWAT
YKL124W	SSH4	01_30_25	SWAT
YNL294C	RIM21	01_30_26	SWAT
YLR064W	PER33	01_30_27	SWAT
YOR070C	GYP1	01_30_28	SWAT
YKL129C	MYO3	01_30_29	SWAT
YLR065C	ENV10	01_30_31	SWAT
YKL130C	SHE2	01_30_33	SWAT
YOR034C-A	YOR034C-A	01_30_34	SWAT
YLR066W	SPC3	01_30_35	SWAT
YOR075W	UFE1	01_30_36	SWAT
YKL133C	YKL133C	01_30_37	SWAT
YNL304W	YPT11	01_30_38	SWAT
YLR072W	LAM6	01_30_39	SWAT
YOR076C	SKI7	01_30_40	SWAT
YKL135C	APL2	01_30_41	SWAT
YNL305C	BXI1	01_30_42	SWAT
YLR078C	BOS1	01_30_43	SWAT
YOR079C	ATX2	01_30_44	SWAT
YKL140W	TGL1	01_30_45	SWAT
YNL318C	HXT14	01_30_46	SWAT
YLR080W	EMP46	01_30_47	SWAT
YOR081C	TGL5	01_30_48	SWAT
YDR119W	VBA4	01_31_01	SWAT
YHR114W	BZZ1	01_31_02	SWAT
YDR498C	SEC20	01_31_03	SWAT
YJL080C	SCP160	01_31_04	SWAT
YDR126W	SWF1	01_31_05	SWAT
YHR123W	EPT1	01_31_06	SWAT
YDR503C	LPP1	01_31_07	SWAT
YJL084C	ALY2	01_31_08	SWAT
YDR135C	YCF1	01_31_09	SWAT
YHR131C	YHR131C	01_31_10	SWAT
YDR504C	SPG3	01_31_11	SWAT
YJL085W	EXO70	01_31_12	SWAT
YDR137W	RGP1	01_31_13	SWAT
YHR133C	NSG1	01_31_14	SWAT
YDR508C	GNP1	01_31_15	SWAT
YJL093C	TOK1	01_31_16	SWAT
YDR141C	DOP1	01_31_17	SWAT
YHR135C	YCK1	01_31_18	SWAT
YDR513W	GRX2	01_31_19	SWAT
YJL094C	KHA1	01_31_20	SWAT
YDR142C	PEX7	01_31_21	SWAT
YHR142W	CHS7	01_31_22	SWAT
YDR522C	SPS2	01_31_23	SWAT
YJL095W	BCK1	01_31_24	SWAT
YDR153C	ENT5	01_31_25	SWAT
YHR149C	SKG6	01_31_26	SWAT
YDR524C	AGE1	01_31_27	SWAT
YJL097W	PHS1	01_31_28	SWAT
YDR160W	SSY1	01_31_29	SWAT
YHR150W	PEX28	01_31_30	SWAT
YDR525W-A	SNA2	01_31_31	SWAT
YJL099W	CHS6	01_31_32	SWAT
YDR164C	SEC1	01_31_33	SWAT
YHR155W	LAM1	01_31_34	SWAT
YDR536W	STL1	01_31_35	SWAT
YJL100W	LSB6	01_31_36	SWAT
YDR166C	SEC5	01_31_37	SWAT
YHR160C	PEX18	01_31_38	SWAT
YEL013W	VAC8	01_31_39	SWAT
YJL108C	PRM10	01_31_40	SWAT
YDR170C	SEC7	01_31_41	SWAT
YHR161C	YAP1801	01_31_42	SWAT
YEL016C	NPP2	01_31_43	SWAT
YJL112W	MDV1	01_31_44	SWAT
YDR172W	SUP35	01_31_45	SWAT
YHR171W	ATG7	01_31_46	SWAT
YEL017C-A	PMP2	01_31_47	SWAT
YJL117W	PHO86	01_31_48	SWAT
YML001W	YPT7	01_32_01	SWAT
YPL053C	KTR6	01_32_02	SWAT
YMR208W	ERG12	01_32_03	SWAT
YPR159W	KRE6	01_32_04	SWAT
YML006C	GIS4	01_32_05	SWAT
YPL057C	SUR1	01_32_06	SWAT
YMR212C	EFR3	01_32_07	SWAT
YPR165W	RHO1	01_32_08	SWAT
YML008C	ERG6	01_32_09	SWAT
YPL058C	PDR12	01_32_10	SWAT
YDL192W	ARF1	01_32_11	SWAT
YPR170W-B	YPR170W-B	01_32_12	SWAT
YML013W	UBX2	01_32_13	SWAT
YPL065W	VPS28	01_32_14	SWAT
YMR221C	YMR221C	01_32_15	SWAT
YPR173C	VPS4	01_32_16	SWAT
YML018C	YML018C	01_32_17	SWAT
YPL070W	MUK1	01_32_18	SWAT
YMR231W	PEP5	01_32_19	SWAT
YPR176C	BET2	01_32_20	SWAT
YML019W	OST6	01_32_21	SWAT
YMR232W	FUS2	01_32_23	SWAT
YPR181C	SEC23	01_32_24	SWAT
YML028W	TSA1	01_32_25	SWAT
YPL084W	BRO1	01_32_26	SWAT
YMR237W	BCH1	01_32_27	SWAT
YPR183W	DPM1	01_32_28	SWAT
YML029W	USA1	01_32_29	SWAT
YPL085W	SEC16	01_32_30	SWAT
YMR243C	ZRC1	01_32_31	SWAT
YPR185W	ATG13	01_32_32	SWAT
YML031W	NDC1	01_32_33	SWAT
YPL087W	YDC1	01_32_34	SWAT
YMR246W	FAA4	01_32_35	SWAT
YPR192W	AQY1	01_32_36	SWAT
YML034W	SRC1	01_32_37	SWAT
YPL092W	SSU1	01_32_38	SWAT
YMR253C	YMR253C	01_32_39	SWAT
YPR194C	OPT2	01_32_40	SWAT
YML037C	YML037C	01_32_41	SWAT
YPL094C	SEC62	01_32_42	SWAT
YPR198W	SGE1	01_32_44	SWAT
YML042W	CAT2	01_32_45	SWAT
YPL096C-A	ERI1	01_32_46	SWAT
YMR258C	ROY1	01_32_47	SWAT
YPR201W	ARR3	01_32_48	SWAT
YJR098C	YJR098C	02_01_01	SWAT
YGL080W	MPC1	02_01_02	SWAT
YFL034C-A	RPL22B	02_01_03	SWAT
YFL033C	RIM15	02_01_04	SWAT
YLR453C	RIF2	02_01_05	SWAT
YMR290C	HAS1	02_01_06	SWAT
YKL183W	LOT5	02_01_07	SWAT
YDR147W	EKI1	02_01_08	SWAT
YDL048C	STP4	02_01_09	SWAT
YOR069W	VPS5	02_01_10	SWAT
YBR034C	HMT1	02_01_11	SWAT
YGL174W	BUD13	02_01_12	SWAT
YPR074C	TKL1	02_01_13	SWAT
YGR129W	SYF2	02_01_14	SWAT
YMR167W	MLH1	02_01_15	SWAT
YPR102C	RPL11A	02_01_16	SWAT
YKL151C	YKL151C	02_01_17	SWAT
YDR370C	DXO1	02_01_18	SWAT
YDL197C	ASF2	02_01_19	SWAT
YER078W-A	YER078W-A	02_01_20	SWAT
YPL228W	CET1	02_01_21	SWAT
YHR052W	CIC1	02_01_22	SWAT
YOL051W	GAL11	02_01_23	SWAT
YCL010C	SGF29	02_01_24	SWAT
YBR236C	ABD1	02_01_25	SWAT
YJL088W	ARG3	02_01_26	SWAT
YMR265C	YMR265C	02_01_27	SWAT
YOR124C	UBP2	02_01_28	SWAT
YEL041W	YEF1	02_01_29	SWAT
YHR132W-A	IGO2	02_01_30	SWAT
YBL104C	SEA4	02_01_31	SWAT
YDR021W	FAL1	02_01_32	SWAT
YKL112W	ABF1	02_01_33	SWAT
YOR204W	DED1	02_01_34	SWAT
YBR143C	SUP45	02_01_35	SWAT
YGR211W	ZPR1	02_01_36	SWAT
YDL005C	MED2	02_01_37	SWAT
YLR448W	RPL6B	02_01_38	SWAT
YBL035C	POL12	02_01_39	SWAT
YOR283W	YOR283W	02_01_40	SWAT
YFL017W-A	SMX2	02_01_41	SWAT
YCR019W	MAK32	02_01_42	SWAT
YNL086W	SNN1	02_01_43	SWAT
YMR111C	YMR111C	02_01_44	SWAT
YGL262W	YGL262W	02_01_45	SWAT
YIL129C	TAO3	02_01_46	SWAT
YLR412W	BER1	02_01_47	SWAT
YOR353C	SOG2	02_01_48	SWAT
YBR094W	PBY1	02_02_01	SWAT
YDR263C	DIN7	02_02_02	SWAT
YOL086W-A	MHF1	02_02_03	SWAT
YGL147C	RPL9A	02_02_04	SWAT
YLR435W	TSR2	02_02_06	SWAT
YDR379W	RGA2	02_02_07	SWAT
YIL002W-A	YIL002W-A	02_02_09	SWAT
YDR486C	VPS60	02_02_10	SWAT
YIL144W	NDC80	02_02_11	SWAT
YBR126C	TPS1	02_02_12	SWAT
YGR123C	PPT1	02_02_13	SWAT
YOR319W	HSH49	02_02_15	SWAT
YNL197C	WHI3	02_02_17	SWAT
YDR150W	NUM1	02_02_18	SWAT
YPL229W	YPL229W	02_02_19	SWAT
YHR193C	EGD2	02_02_20	SWAT
YBR107C	IML3	02_02_21	SWAT
YDR378C	LSM6	02_02_22	SWAT
YML103C	NUP188	02_02_23	SWAT
YOL015W	IRC10	02_02_24	SWAT
YOR145C	PNO1	02_02_25	SWAT
YBR200W	BEM1	02_02_27	SWAT
YDR533C	HSP31	02_02_28	SWAT
YJL020C	BBC1	02_02_29	SWAT
YEL026W	SNU13	02_02_30	SWAT
YJL136W-A	YJL136W-A	02_02_31	SWAT
YPL125W	KAP120	02_02_32	SWAT
YKL125W	RRN3	02_02_33	SWAT
YLR313C	SPH1	02_02_34	SWAT
YLR276C	DBP9	02_02_35	SWAT
YJL033W	HCA4	02_02_36	SWAT
YOL029C	YOL029C	02_02_37	SWAT
YPL018W	CTF19	02_02_38	SWAT
YDR003W-A	YDR003W-A	02_02_39	SWAT
YPL171C	OYE3	02_02_40	SWAT
YOR298C-A	MBF1	02_02_41	SWAT
YHL010C	ETP1	02_02_42	SWAT
YCL047C	POF1	02_02_43	SWAT
YJR129C	EFM3	02_02_44	SWAT
YIL145C	PAN6	02_02_45	SWAT
YLR445W	GMC2	02_02_46	SWAT
YEL029C	BUD16	02_02_47	SWAT
YBR271W	EFM2	02_02_48	SWAT
YBR225W	YBR225W	02_03_01	SWAT
YDR487C	RIB3	02_03_02	SWAT
YLR451W	LEU3	02_03_05	SWAT
YLR277C	YSH1	02_03_06	SWAT
YNL097C	PHO23	02_03_09	SWAT
YOR323C	PRO2	02_03_10	SWAT
YFL041W-A	YFL041W-A	02_03_13	SWAT
YFL010W-A	AUA1	02_03_14	SWAT
YFL021W	GAT1	02_03_15	SWAT
YJL025W	RRN7	02_03_16	SWAT
YBL049W	MOH1	02_03_17	SWAT
YKL213C	DOA1	02_03_18	SWAT
YKL045W	PRI2	02_03_20	SWAT
YGL166W	CUP2	02_03_21	SWAT
YNL261W	ORC5	02_03_22	SWAT
YLR199C	PBA1	02_03_24	SWAT
YOR131C	YOR131C	02_03_25	SWAT
YCL001W-A	YCL001W-A	02_03_26	SWAT
YFL034C-B	MOB2	02_03_27	SWAT
YHR128W	FUR1	02_03_28	SWAT
YPL024W	RMI1	02_03_29	SWAT
YOR337W	TEA1	02_03_30	SWAT
YJR136C	TTI2	02_03_31	SWAT
YPR089W	YPR089W	02_03_32	SWAT
YLL046C	RNP1	02_03_33	SWAT
YMR263W	SAP30	02_03_34	SWAT
YDR068W	DOS2	02_03_35	SWAT
YDR092W	UBC13	02_03_36	SWAT
YAL064C-A	TDA8	02_03_37	SWAT
YDL116W	NUP84	02_03_38	SWAT
YDR132C	YDR132C	02_03_39	SWAT
YCL014W	BUD3	02_03_40	SWAT
YCR020C	PET18	02_03_41	SWAT
YOR039W	CKB2	02_03_42	SWAT
YKR025W	RPC37	02_03_43	SWAT
YIL057C	RGI2	02_03_44	SWAT
YNL157W	IGO1	02_03_45	SWAT
YLR154W-C	TAR1	02_03_46	SWAT
YGL252C	RTG2	02_03_47	SWAT
YIL143C	SSL2	02_03_48	SWAT
YPL170W	DAP1	02_04_01	SWAT
YNL022C	RCM1	02_04_02	SWAT
YAL043C	PTA1	02_04_05	SWAT
YLR031W	YLR031W	02_04_06	SWAT
YPL037C	EGD1	02_04_09	SWAT
YAL041W	CDC24	02_04_10	SWAT
YLR003C	CMS1	02_04_13	SWAT
YPR111W	DBF20	02_04_14	SWAT
YNL140C	YNL140C	02_04_15	SWAT
YPL026C	SKS1	02_04_16	SWAT
YGR122W	YGR122W	02_04_17	SWAT
YDR251W	PAM1	02_04_18	SWAT
YER136W	GDI1	02_04_19	SWAT
YNL091W	NST1	02_04_20	SWAT
YGL251C	HFM1	02_04_21	SWAT
YOL146W	PSF3	02_04_22	SWAT
YDL208W	NHP2	02_04_23	SWAT
YGL078C	DBP3	02_04_24	SWAT
YDR123C	INO2	02_04_25	SWAT
YAL063C-A	YAL063C-A	02_04_26	SWAT
YML100W-A	YML100W-A	02_04_27	SWAT
YHR025W	THR1	02_04_29	SWAT
YLR196W	PWP1	02_04_30	SWAT
YMR153W	NUP53	02_04_31	SWAT
YER054C	GIP2	02_04_32	SWAT
YOL090W	MSH2	02_04_33	SWAT
YNL206C	RTT106	02_04_34	SWAT
YOR064C	YNG1	02_04_35	SWAT
YOL143C	RIB4	02_04_37	SWAT
YLR408C	BLS1	02_04_38	SWAT
YOR111W	YOR111W	02_04_39	SWAT
YDR306C	YDR306C	02_04_40	SWAT
YNL061W	NOP2	02_04_41	SWAT
YLR200W	YKE2	02_04_42	SWAT
YDL111C	RRP42	02_04_43	SWAT
YLR321C	SFH1	02_04_44	SWAT
YDL213C	NOP6	02_04_45	SWAT
YPL153C	RAD53	02_04_46	SWAT
YBR060C	ORC2	02_04_47	SWAT
YIR003W	AIM21	02_04_48	SWAT
YER096W	SHC1	02_05_01	SWAT
YLL054C	YLL054C	02_05_02	SWAT
YOR164C	GET4	02_05_04	SWAT
YJR017C	ESS1	02_05_05	SWAT
YDR235W	PRP42	02_05_06	SWAT
YFL003C	MSH4	02_05_08	SWAT
YMR316W	DIA1	02_05_10	SWAT
YNL173C	MDG1	02_05_11	SWAT
YNR004W	SWM2	02_05_12	SWAT
YPL256C	CLN2	02_05_13	SWAT
YDR328C	SKP1	02_05_14	SWAT
YPR008W	HAA1	02_05_15	SWAT
YLR367W	RPS22B	02_05_16	SWAT
YGR061C	ADE6	02_05_17	SWAT
YER030W	CHZ1	02_05_18	SWAT
YBR182C-A	YBR182C-A	02_05_19	SWAT
YDR485C	VPS72	02_05_20	SWAT
YDR191W	HST4	02_05_21	SWAT
YOR221C	MCT1	02_05_22	SWAT
YLR005W	SSL1	02_05_23	SWAT
YMR085W	YMR085W	02_05_24	SWAT
YLR325C	RPL38	02_05_25	SWAT
YMR309C	NIP1	02_05_26	SWAT
YDL021W	GPM2	02_05_27	SWAT
YEL053C	MAK10	02_05_28	SWAT
YDR118W	APC4	02_05_29	SWAT
YHR019C	DED81	02_05_30	SWAT
YNR015W	SMM1	02_05_31	SWAT
YEL018W	EAF5	02_05_32	SWAT
YJL053W	PEP8	02_05_34	SWAT
YGR146C-A	YGR146C-A	02_05_37	SWAT
YPL250C	ATG41	02_05_38	SWAT
YDL230W	PTP1	02_05_41	SWAT
YML058W	SML1	02_05_44	SWAT
YML017W	PSP2	02_05_45	SWAT
YBR215W	HPC2	02_05_46	SWAT
YER055C	HIS1	02_05_47	SWAT
YNL196C	SLZ1	02_05_48	SWAT
YBR057C	MUM2	02_06_01	SWAT
YJR140C	HIR3	02_06_02	SWAT
YPR062W	FCY1	02_06_03	SWAT
YDR158W	HOM2	02_06_04	SWAT
YGL094C	PAN2	02_06_05	SWAT
YHR156C	LIN1	02_06_06	SWAT
YCR051W	YCR051W	02_06_07	SWAT
YDL134C	PPH21	02_06_08	SWAT
YLR352W	YLR352W	02_06_09	SWAT
YCR102C	YCR102C	02_06_10	SWAT
YIL113W	SDP1	02_06_11	SWAT
YMR219W	ESC1	02_06_12	SWAT
YER007W	PAC2	02_06_13	SWAT
YOR173W	DCS2	02_06_14	SWAT
YOR143C	THI80	02_06_15	SWAT
YDR267C	CIA1	02_06_16	SWAT
YMR016C	SOK2	02_06_17	SWAT
YBR087W	RFC5	02_06_18	SWAT
YHL006C	SHU1	02_06_19	SWAT
YGR267C	FOL2	02_06_20	SWAT
YIL116W	HIS5	02_06_21	SWAT
YGR017W	YGR017W	02_06_22	SWAT
YKL013C	ARC19	02_06_23	SWAT
YOR207C	RET1	02_06_24	SWAT
YDR374C	PHO92	02_06_25	SWAT
YHR084W	STE12	02_06_26	SWAT
YKL018W	SWD2	02_06_27	SWAT
YIL064W	EFM4	02_06_28	SWAT
YLR209C	PNP1	02_06_29	SWAT
YJL101C	GSH1	02_06_30	SWAT
YFL023W	BUD27	02_06_31	SWAT
YKL142W	MRP8	02_06_32	SWAT
YBR156C	SLI15	02_06_33	SWAT
YGL164C	YRB30	02_06_34	SWAT
YMR210W	MGL2	02_06_37	SWAT
YKL017C	HCS1	02_06_38	SWAT
YOR376W-A	YOR376W-A	02_06_41	SWAT
YKL159C	RCN1	02_06_42	SWAT
YLR254C	NDL1	02_06_43	SWAT
YER121W	YER121W	02_06_44	SWAT
YKR075C	YKR075C	02_06_45	SWAT
YMR032W	HOF1	02_06_46	SWAT
YNR040W	YNR040W	02_06_47	SWAT
YOR243C	PUS7	02_06_48	SWAT
YGR251W	NOP19	02_07_01	SWAT
YCL039W	GID7	02_07_02	SWAT
YHR002W	LEU5	02_07_03	SWAT
YDR335W	MSN5	02_07_04	SWAT
YMR233W	TRI1	02_07_05	SWAT
YDR005C	MAF1	02_07_06	SWAT
YKR018C	YKR018C	02_07_07	SWAT
YBR076W	ECM8	02_07_08	SWAT
YOR274W	MOD5	02_07_09	SWAT
YJL076W	NET1	02_07_10	SWAT
YDR047W	HEM12	02_07_12	SWAT
YAL027W	SAW1	02_07_13	SWAT
YNL011C	YNL011C	02_07_14	SWAT
YCR093W	CDC39	02_07_15	SWAT
YDR279W	RNH202	02_07_16	SWAT
YCR096C	HMRA2	02_07_17	SWAT
YDR097C	MSH6	02_07_18	SWAT
YDR528W	HLR1	02_07_19	SWAT
YJL089W	SIP4	02_07_20	SWAT
YIL138C	TPM2	02_07_23	SWAT
YBR196C-B	YBR196C-B	02_07_24	SWAT
YHR177W	YHR177W	02_07_27	SWAT
YGL227W	VID30	02_07_28	SWAT
YGL213C	SKI8	02_07_29	SWAT
YDR527W	RBA50	02_07_30	SWAT
YKL120W	OAC1	02_07_31	SWAT
YGL036W	YGL036W	02_07_32	SWAT
YNR038W	DBP6	02_07_33	SWAT
YNL241C	ZWF1	02_07_34	SWAT
YIL105W-A	YIL105W-A	02_07_35	SWAT
YEL062W	NPR2	02_07_36	SWAT
YDR451C	YHP1	02_07_37	SWAT
YHR159W	TDA11	02_07_38	SWAT
YGR278W	CWC22	02_07_39	SWAT
YDR101C	ARX1	02_07_40	SWAT
YJL201W	ECM25	02_07_41	SWAT
YGR155W	CYS4	02_07_42	SWAT
YDL150W	RPC53	02_07_44	SWAT
YDR330W	UBX5	02_07_45	SWAT
YIL054W	YIL054W	02_07_46	SWAT
YLR106C	MDN1	02_07_48	SWAT
YDR321W	ASP1	02_08_01	SWAT
YJR139C	HOM6	02_08_03	SWAT
YKL122C	SRP21	02_08_05	SWAT
YNL108C	YNL108C	02_08_06	SWAT
YGR248W	SOL4	02_08_07	SWAT
YPL181W	CTI6	02_08_08	SWAT
YNL035C	YNL035C	02_08_09	SWAT
YER098W	UBP9	02_08_10	SWAT
YML127W	RSC9	02_08_11	SWAT
YLR216C	CPR6	02_08_12	SWAT
YER186C	YER186C	02_08_14	SWAT
YMR125W	STO1	02_08_15	SWAT
YDR053W	YDR053W	02_08_16	SWAT
YGR238C	KEL2	02_08_17	SWAT
YBL006C	LDB7	02_08_18	SWAT
YJL030W	MAD2	02_08_19	SWAT
YHR111W	UBA4	02_08_20	SWAT
YNR027W	BUD17	02_08_23	SWAT
YNL249C	MPA43	02_08_24	SWAT
YER133W	GLC7	02_08_27	SWAT
YNL277W-A	YNL277W-A	02_08_28	SWAT
YIL108W	YIL108W	02_08_29	SWAT
YGR262C	BUD32	02_08_30	SWAT
YJR118C	ILM1	02_08_31	SWAT
YJL069C	UTP18	02_08_33	SWAT
YPL017C	IRC15	02_08_34	SWAT
YBL046W	PSY4	02_08_35	SWAT
YGL050W	TYW3	02_08_36	SWAT
YPL260W	YPL260W	02_08_37	SWAT
YJL107C	YJL107C	02_08_38	SWAT
YBR123C	TFC1	02_08_39	SWAT
YJR135W-A	TIM8	02_08_40	SWAT
YBL093C	ROX3	02_08_41	SWAT
YDR423C	CAD1	02_08_42	SWAT
YJR133W	XPT1	02_08_43	SWAT
YDR397C	NCB2	02_08_44	SWAT
YKR042W	UTH1	02_08_45	SWAT
YNL201C	PSY2	02_08_46	SWAT
YLL053C	YLL053C	02_08_47	SWAT
YDL040C	NAT1	02_08_48	SWAT
YHR049W	FSH1	02_09_01	SWAT
YIR017C	MET28	02_09_02	SWAT
YLR224W	UCC1	02_09_04	SWAT
YOL036W	YOL036W	02_09_06	SWAT
YJR155W	AAD10	02_09_07	SWAT
YER092W	IES5	02_09_11	SWAT
YMR181C	YMR181C	02_09_12	SWAT
YDR478W	SNM1	02_09_13	SWAT
YDL008W	APC11	02_09_14	SWAT
YOR284W	HUA2	02_09_15	SWAT
YKL082C	RRP14	02_09_16	SWAT
YLR433C	CNA1	02_09_17	SWAT
YOL131W	YOL131W	02_09_18	SWAT
YKL072W	STB6	02_09_19	SWAT
YDR098C	GRX3	02_09_20	SWAT
YMR234W	RNH1	02_09_21	SWAT
YMR185W	RTP1	02_09_22	SWAT
YMR259C	TRM732	02_09_23	SWAT
YCL051W	LRE1	02_09_24	SWAT
YER029C	SMB1	02_09_25	SWAT
YLR394W	CST9	02_09_26	SWAT
YPR066W	UBA3	02_09_27	SWAT
YOR380W	RDR1	02_09_28	SWAT
YNL289W	PCL1	02_09_29	SWAT
YPR005C	HAL1	02_09_30	SWAT
YOL068C	HST1	02_09_31	SWAT
YMR114C	YMR114C	02_09_32	SWAT
YOR197W	MCA1	02_09_33	SWAT
YDR159W	SAC3	02_09_34	SWAT
YDR454C	GUK1	02_09_36	SWAT
YLR210W	CLB4	02_09_37	SWAT
YDR213W	UPC2	02_09_38	SWAT
YOR359W	VTS1	02_09_41	SWAT
YIR042C	YIR042C	02_09_42	SWAT
YIL038C	NOT3	02_09_43	SWAT
YOR373W	NUD1	02_09_44	SWAT
YBR261C	TAE1	02_09_46	SWAT
YGL014W	PUF4	02_09_47	SWAT
YLR345W	YLR345W	02_09_48	SWAT
YHR163W	SOL3	02_10_01	SWAT
YJL140W	RPB4	02_10_02	SWAT
YHR061C	GIC1	02_10_03	SWAT
YNL083W	SAL1	02_10_04	SWAT
YHR104W	GRE3	02_10_05	SWAT
YBR200W-A	YBR200W-A	02_10_06	SWAT
YER065C	ICL1	02_10_07	SWAT
YAL049C	AIM2	02_10_08	SWAT
YLR392C	ART10	02_10_11	SWAT
YGR264C	MES1	02_10_12	SWAT
YJR142W	YJR142W	02_10_13	SWAT
YBR259W	YBR259W	02_10_14	SWAT
YBR137W	YBR137W	02_10_15	SWAT
YBL004W	UTP20	02_10_16	SWAT
YML005W	TRM12	02_10_17	SWAT
YIL131C	FKH1	02_10_18	SWAT
YPL263C	KEL3	02_10_19	SWAT
YAR019C	CDC15	02_10_20	SWAT
YDR091C	RLI1	02_10_21	SWAT
YKL206C	ADD66	02_10_22	SWAT
YJR094C	IME1	02_10_23	SWAT
YOR213C	SAS5	02_10_24	SWAT
YJL157C	FAR1	02_10_25	SWAT
YER143W	DDI1	02_10_26	SWAT
YBL019W	APN2	02_10_27	SWAT
YDR081C	PDC2	02_10_28	SWAT
YBR216C	YBP1	02_10_29	SWAT
YHR207C	SET5	02_10_30	SWAT
YPL093W	NOG1	02_10_31	SWAT
YOL151W	GRE2	02_10_32	SWAT
YER144C	UBP5	02_10_33	SWAT
YBR184W	YBR184W	02_10_34	SWAT
YGL039W	YGL039W	02_10_35	SWAT
YKL007W	CAP1	02_10_36	SWAT
YKL214C	YRA2	02_10_37	SWAT
YER112W	LSM4	02_10_38	SWAT
YHL033C	RPL8A	02_10_41	SWAT
YNR017W	TIM23	02_10_42	SWAT
YLR346C	CIS1	02_10_43	SWAT
YDR099W	BMH2	02_10_44	SWAT
YMR133W	REC114	02_10_45	SWAT
YKL215C	OXP1	02_10_47	SWAT
YOR313C	SPS4	02_10_48	SWAT
YJR105W	ADO1	02_11_01	SWAT
YNL240C	NAR1	02_11_02	SWAT
YBR114W	RAD16	02_11_03	SWAT
YER132C	PMD1	02_11_04	SWAT
YIL133C	RPL16A	02_11_05	SWAT
YMR095C	SNO1	02_11_06	SWAT
YBR198C	TAF5	02_11_07	SWAT
YDR381C-A	YDR381C-A	02_11_08	SWAT
YBR211C	AME1	02_11_09	SWAT
YML098W	TAF13	02_11_10	SWAT
YIL061C	SNP1	02_11_11	SWAT
YPL152W	RRD2	02_11_12	SWAT
YMR039C	SUB1	02_11_13	SWAT
YFR043C	IRC6	02_11_15	SWAT
YGL245W	GUS1	02_11_16	SWAT
YLR457C	NBP1	02_11_18	SWAT
YNL262W	POL2	02_11_19	SWAT
YDR400W	URH1	02_11_20	SWAT
YDR283C	GCN2	02_11_21	SWAT
YPL267W	ACM1	02_11_22	SWAT
YLR035C	MLH2	02_11_23	SWAT
YGL232W	TAN1	02_11_24	SWAT
YIL003W	CFD1	02_11_26	SWAT
YMR067C	UBX4	02_11_27	SWAT
YJL111W	CCT7	02_11_28	SWAT
YDR186C	YDR186C	02_11_29	SWAT
YGL134W	PCL10	02_11_30	SWAT
YGL091C	NBP35	02_11_32	SWAT
YGR229C	SMI1	02_11_33	SWAT
YDR346C	SVF1	02_11_34	SWAT
YHR178W	STB5	02_11_35	SWAT
YAL013W	DEP1	02_11_36	SWAT
YGR266W	YGR266W	02_11_37	SWAT
YNR012W	URK1	02_11_38	SWAT
YOL148C	SPT20	02_11_39	SWAT
YGR040W	KSS1	02_11_40	SWAT
YFR055W	IRC7	02_11_41	SWAT
YJR148W	BAT2	02_11_42	SWAT
YOL016C	CMK2	02_11_43	SWAT
YDL177C	YDL177C	02_11_44	SWAT
YER114C	BOI2	02_11_45	SWAT
YHR184W	SSP1	02_11_46	SWAT
YGL025C	PGD1	02_11_47	SWAT
YPR086W	SUA7	02_11_48	SWAT
YBL033C	RIB1	02_12_01	SWAT
YOR019W	YOR019W	02_12_02	SWAT
YDR171W	HSP42	02_12_03	SWAT
YBR046C	ZTA1	02_12_04	SWAT
YFR009W	GCN20	02_12_05	SWAT
YGR019W	UGA1	02_12_06	SWAT
YDL236W	PHO13	02_12_07	SWAT
YOL049W	GSH2	02_12_09	SWAT
YGR072W	UPF3	02_12_10	SWAT
YJL156C	SSY5	02_12_11	SWAT
YJL103C	GSM1	02_12_12	SWAT
YBL071W-A	KTI11	02_12_13	SWAT
YER137C	YER137C	02_12_14	SWAT
YJR023C	YJR023C	02_12_15	SWAT
YER070W	RNR1	02_12_16	SWAT
YNL088W	TOP2	02_12_17	SWAT
YHR005C-A	TIM10	02_12_18	SWAT
YOL121C	RPS19A	02_12_19	SWAT
YMR154C	RIM13	02_12_20	SWAT
YJL072C	PSF2	02_12_21	SWAT
YER134C	YER134C	02_12_22	SWAT
YKL139W	CTK1	02_12_23	SWAT
YKR029C	SET3	02_12_24	SWAT
YOL087C	DUF1	02_12_25	SWAT
YGR099W	TEL2	02_12_26	SWAT
YKR056W	TRM2	02_12_27	SWAT
YLR432W	IMD3	02_12_28	SWAT
YER059W	PCL6	02_12_29	SWAT
YDR173C	ARG82	02_12_30	SWAT
YDL042C	SIR2	02_12_31	SWAT
YBL044W	YBL044W	02_12_32	SWAT
YDR183W	PLP1	02_12_33	SWAT
YDR143C	SAN1	02_12_34	SWAT
YOR191W	ULS1	02_12_35	SWAT
YMR121C	RPL15B	02_12_36	SWAT
YPL127C	HHO1	02_12_37	SWAT
YGR035W-A	YGR035W-A	02_12_38	SWAT
YCL030C	HIS4	02_12_39	SWAT
YNL034W	YNL034W	02_12_40	SWAT
YOL097W-A	YOL097W-A	02_12_41	SWAT
YGL192W	IME4	02_12_42	SWAT
YLL021W	SPA2	02_12_44	SWAT
YMR179W	SPT21	02_12_45	SWAT
YOR388C	FDH1	02_12_47	SWAT
YLR233C	EST1	02_12_48	SWAT
YER034W	YER034W	02_13_02	SWAT
YDL092W	SRP14	02_13_03	SWAT
YBR151W	APD1	02_13_04	SWAT
YDR190C	RVB1	02_13_05	SWAT
YPR119W	CLB2	02_13_06	SWAT
YPR073C	LTP1	02_13_07	SWAT
YGL011C	SCL1	02_13_08	SWAT
YMR059W	SEN15	02_13_09	SWAT
YML063W	RPS1B	02_13_10	SWAT
YLL063C	AYT1	02_13_13	SWAT
YGL128C	CWC23	02_13_14	SWAT
YML079W	YML079W	02_13_17	SWAT
YKR095W	MLP1	02_13_18	SWAT
YIL150C	MCM10	02_13_22	SWAT
YPL269W	KAR9	02_13_23	SWAT
YLR384C	IKI3	02_13_24	SWAT
YBL016W	FUS3	02_13_25	SWAT
YOL025W	LAG2	02_13_26	SWAT
YCL040W	GLK1	02_13_27	SWAT
YOR208W	PTP2	02_13_28	SWAT
YOL128C	YGK3	02_13_29	SWAT
YGL157W	ARI1	02_13_30	SWAT
YOR206W	NOC2	02_13_31	SWAT
YOR375C	GDH1	02_13_32	SWAT
YIL092W	YIL092W	02_13_34	SWAT
YDR466W	PKH3	02_13_35	SWAT
YKL211C	TRP3	02_13_36	SWAT
YER051W	JHD1	02_13_37	SWAT
YJR149W	YJR149W	02_13_38	SWAT
YNL166C	BNI5	02_13_39	SWAT
YER156C	YER156C	02_13_40	SWAT
YFL047W	RGD2	02_13_41	SWAT
YIL036W	CST6	02_13_42	SWAT
YKR062W	TFA2	02_13_43	SWAT
YDL219W	DTD1	02_13_44	SWAT
YPR072W	NOT5	02_13_45	SWAT
YFR015C	GSY1	02_13_46	SWAT
YIL020C	HIS6	02_13_47	SWAT
YHR196W	UTP9	02_13_48	SWAT
YMR025W	CSI1	02_14_01	SWAT
YHR064C	SSZ1	02_14_02	SWAT
YER052C	HOM3	02_14_03	SWAT
YGR230W	BNS1	02_14_04	SWAT
YER067W	RGI1	02_14_05	SWAT
YMR156C	TPP1	02_14_06	SWAT
YNL312W	RFA2	02_14_07	SWAT
YHR090C	YNG2	02_14_08	SWAT
YOR259C	RPT4	02_14_09	SWAT
YBR165W	UBS1	02_14_10	SWAT
YML099C	ARG81	02_14_13	SWAT
YOR236W	DFR1	02_14_14	SWAT
YHR118C	ORC6	02_14_17	SWAT
YDR131C	YDR131C	02_14_18	SWAT
YDR361C	BCP1	02_14_22	SWAT
YGR169C	PUS6	02_14_23	SWAT
YLR189C	ATG26	02_14_24	SWAT
YDL007W	RPT2	02_14_25	SWAT
YHR033W	YHR033W	02_14_26	SWAT
YDR201W	SPC19	02_14_27	SWAT
YHL048C-A	YHL048C-A	02_14_28	SWAT
YLR002C	NOC3	02_14_29	SWAT
YHR165C	PRP8	02_14_30	SWAT
YDL141W	BPL1	02_14_31	SWAT
YMR168C	CEP3	02_14_32	SWAT
YER139C	RTR1	02_14_33	SWAT
YKR097W	PCK1	02_14_34	SWAT
YOL066C	RIB2	02_14_35	SWAT
YDR507C	GIN4	02_14_36	SWAT
YDR475C	JIP4	02_14_37	SWAT
YMR201C	RAD14	02_14_38	SWAT
YLR221C	RSA3	02_14_39	SWAT
YGR288W	MAL13	02_14_40	SWAT
YMR107W	SPG4	02_14_41	SWAT
YOR107W	RGS2	02_14_42	SWAT
YHR077C	NMD2	02_14_43	SWAT
YNL102W	POL1	02_14_44	SWAT
YLR362W	STE11	02_14_45	SWAT
YOL012C	HTZ1	02_14_46	SWAT
YMR230W	RPS10B	02_14_47	SWAT
YMR053C	STB2	02_14_48	SWAT
YBR017C	KAP104	02_15_01	SWAT
YOR308C	SNU66	02_15_02	SWAT
YLR228C	ECM22	02_15_03	SWAT
YLR361C-A	YLR361C-A	02_15_04	SWAT
YPL038W	MET31	02_15_05	SWAT
YOL072W	THP1	02_15_06	SWAT
YKL033W-A	YKL033W-A	02_15_07	SWAT
YBR272C	HSM3	02_15_08	SWAT
YMR143W	RPS16A	02_15_09	SWAT
YLR127C	APC2	02_15_10	SWAT
YLR045C	STU2	02_15_11	SWAT
YNL278W	CAF120	02_15_12	SWAT
YBL009W	ALK2	02_15_13	SWAT
YBR297W	MAL33	02_15_14	SWAT
YCR106W	RDS1	02_15_16	SWAT
YHL034C	SBP1	02_15_17	SWAT
YMR174C	PAI3	02_15_18	SWAT
YDR515W	SLF1	02_15_19	SWAT
YCL044C	MGR1	02_15_20	SWAT
YDR313C	PIB1	02_15_21	SWAT
YNL138W	SRV2	02_15_22	SWAT
YLR015W	BRE2	02_15_23	SWAT
YOR360C	PDE2	02_15_24	SWAT
YHR069C	RRP4	02_15_25	SWAT
YBR112C	CYC8	02_15_26	SWAT
YJR082C	EAF6	02_15_27	SWAT
YDR325W	YCG1	02_15_28	SWAT
YMR056C	AAC1	02_15_29	SWAT
YGR204W	ADE3	02_15_30	SWAT
[truncated: 3,300 more rows]

## Sheet: List of BioID2-HA-ORFs
ORF	Gene	1536 Plate_Row_Col	Tagging type
YAL002W	VPS8	01_01_01	SWAT
YEL017W	GTT3	01_01_02	SWAT
YBR160W	CDC28	01_01_03	SWAT
YGL037C	PNC1	01_01_04	SWAT
YAL005C	SSA1	01_01_05	SWAT
YEL020C	PXP1	01_01_06	SWAT
YBR161W	CSH1	01_01_07	SWAT
YGL038C	OCH1	01_01_08	SWAT
YAL008W	FUN14	01_01_09	SWAT
YEL022W	GEA2	01_01_10	SWAT
YBR162W-A	YSY6	01_01_11	SWAT
YGL041C-B	YGL041C-B	01_01_12	SWAT
YAL009W	SPO7	01_01_13	SWAT
YEL025C	YEL025C	01_01_14	SWAT
YBR164C	ARL1	01_01_15	SWAT
YGL045W	RIM8	01_01_16	SWAT
YAL014C	SYN8	01_01_17	SWAT
YEL027W	VMA3	01_01_18	SWAT
YBR168W	PEX32	01_01_19	SWAT
YGL047W	ALG13	01_01_20	SWAT
YAL018C	LDS1	01_01_21	SWAT
YEL031W	SPF1	01_01_22	SWAT
YBR170C	NPL4	01_01_23	SWAT
YGL051W	MST27	01_01_24	SWAT
YAL022C	FUN26	01_01_25	SWAT
YEL033W	MTC7	01_01_26	SWAT
YBR171W	SEC66	01_01_27	SWAT
YGL053W	PRM8	01_01_28	SWAT
YAL023C	PMT2	01_01_29	SWAT
YEL036C	ANP1	01_01_30	SWAT
YBR172C	SMY2	01_01_31	SWAT
YGL054C	ERV14	01_01_32	SWAT
YAL026C	DRS2	01_01_33	SWAT
YEL048C	TCA17	01_01_34	SWAT
YBR183W	YPC1	01_01_35	SWAT
YAL028W	FRT2	01_01_37	SWAT
YBR199W	KTR4	01_01_39	SWAT
YGL065C	ALG2	01_01_40	SWAT
YAL030W	SNC1	01_01_41	SWAT
YEL063C	CAN1	01_01_42	SWAT
YBR201C-A	YBR201C-A	01_01_43	SWAT
YGL067W	NPY1	01_01_44	SWAT
YAL035W	FUN12	01_01_45	SWAT
YEL064C	AVT2	01_01_46	SWAT
YBR201W	DER1	01_01_47	SWAT
YGL075C	MPS2	01_01_48	SWAT
YJL123C	MTC1	01_02_01	SWAT
YMR264W	CUE1	01_02_02	SWAT
YKL146W	AVT3	01_02_03	SWAT
YNL321W	VNX1	01_02_04	SWAT
YJL127C-B	YJL127C-B	01_02_05	SWAT
YMR266W	RSN1	01_02_06	SWAT
YNL323W	LEM3	01_02_08	SWAT
YJL129C	TRK1	01_02_09	SWAT
YMR272C	SCS7	01_02_10	SWAT
YKL165C	MCD4	01_02_11	SWAT
YNL326C	PFA3	01_02_12	SWAT
YMR274C	RCE1	01_02_14	SWAT
YKL173W	SNU114	01_02_15	SWAT
YNL329C	PEX6	01_02_16	SWAT
YJL139C	YUR1	01_02_17	SWAT
YMR279C	YMR279C	01_02_18	SWAT
YKL174C	TPO5	01_02_19	SWAT
YNL336W	COS1	01_02_20	SWAT
YJL145W	SFH5	01_02_21	SWAT
YMR281W	GPI12	01_02_22	SWAT
YKL175W	ZRT3	01_02_23	SWAT
YNR002C	ATO2	01_02_24	SWAT
YJL091C	GWT1	01_02_25	SWAT
YMR292W	GOT1	01_02_26	SWAT
YKL178C	STE3	01_02_27	SWAT
YNR006W	VPS27	01_02_28	SWAT
YNL131w	TOM22	01_02_29	SWAT
YMR296C	LCB1	01_02_30	SWAT
YKL179C	COY1	01_02_31	SWAT
YNR007C	ATG3	01_02_32	SWAT
YJL163C	YJL163C	01_02_33	SWAT
YMR298W	LIP1	01_02_34	SWAT
YKL183C-A	YKL183C-A	01_02_35	SWAT
YNR008W	LRO1	01_02_36	SWAT
YBR086C	IST2	01_02_37	SWAT
YKL187C	FAT3	01_02_39	SWAT
YJL170C	ASG7	01_02_41	SWAT
YMR304W	UBP15	01_02_42	SWAT
YKL188C	PXA2	01_02_43	SWAT
YJL172W	CPS1	01_02_45	SWAT
YIL114C	POR2	01_02_46	SWAT
YKL196C	YKT6	01_02_47	SWAT
YNR019W	ARE2	01_02_48	SWAT
YDL027C	MRX9	01_03_01	SWAT
YGR147C	NAT2	01_03_02	SWAT
YGR149W	YGR149W	01_03_06	SWAT
YDL052C	SLC1	01_03_09	SWAT
YGR152C	RSR1	01_03_10	SWAT
YDL054C	MCH1	01_03_13	SWAT
YGR154C	GTO1	01_03_14	SWAT
YDR177W	UBC1	01_03_15	SWAT
YHR175W	CTR2	01_03_16	SWAT
YDL058W	USO1	01_03_17	SWAT
YGR157W	CHO2	01_03_18	SWAT
YDR182W	CDC1	01_03_19	SWAT
YHR175W-A	YHR175W-A	01_03_20	SWAT
YDL065C	PEX19	01_03_21	SWAT
YGR163W	GTR2	01_03_22	SWAT
YDR189W	SLY1	01_03_23	SWAT
YHR176W	FMO1	01_03_24	SWAT
YDL072C	YET3	01_03_25	SWAT
YGR166W	TRS65	01_03_26	SWAT
YDR196C	CAB5	01_03_27	SWAT
YHR181W	SVP26	01_03_28	SWAT
YDL077C	VAM6	01_03_29	SWAT
YGR167W	CLC1	01_03_30	SWAT
YDR200C	VPS64	01_03_31	SWAT
YHR186C	KOG1	01_03_32	SWAT
YDL078C	MDH3	01_03_33	SWAT
YGR168C	YGR168C	01_03_34	SWAT
YDR205W	MSC2	01_03_35	SWAT
YHR190W	ERG9	01_03_36	SWAT
YDL089W	NUR1	01_03_37	SWAT
YDR211W	GCD6	01_03_39	SWAT
YHR192W	LNP1	01_03_40	SWAT
YDL091C	UBX3	01_03_41	SWAT
YGR175C	ERG1	01_03_42	SWAT
YDR216W	ADR1	01_03_43	SWAT
YHR195W	NVJ1	01_03_44	SWAT
YDL093W	PMT5	01_03_45	SWAT
YGR177C	ATF2	01_03_46	SWAT
YDR218C	SPR28	01_03_47	SWAT
YHR213W-A	YHR213W-A	01_03_48	SWAT
YLR081W	GAL2	01_04_01	SWAT
YOR084W	LPX1	01_04_02	SWAT
YOR086C	TCB1	01_04_06	SWAT
YLR088W	GAA1	01_04_09	SWAT
YOR087W	YVC1	01_04_10	SWAT
YLR092W	SUL2	01_04_13	SWAT
YOR089C	VPS21	01_04_14	SWAT
YML047C	PRM6	01_04_15	SWAT
YPL098C	MGR2	01_04_16	SWAT
YLR093C	NYV1	01_04_17	SWAT
YOR092W	ECM3	01_04_18	SWAT
YML048W	GSF2	01_04_19	SWAT
YPL099C	INA17	01_04_20	SWAT
YLR100W	ERG27	01_04_21	SWAT
YOR093C	CMR2	01_04_22	SWAT
YML052W	SUR7	01_04_23	SWAT
YPL100W	ATG21	01_04_24	SWAT
YLR109W	AHP1	01_04_25	SWAT
YOR094W	ARF3	01_04_26	SWAT
YML054C	CYB2	01_04_27	SWAT
YPL112C	PEX25	01_04_28	SWAT
YLR114C	AVL9	01_04_29	SWAT
YML055W	SPC2	01_04_31	SWAT
YPL117C	IDI1	01_04_32	SWAT
YLR119W	SRN2	01_04_33	SWAT
YOR099W	KTR1	01_04_34	SWAT
YPL119C-A	YPL119C-A	01_04_36	SWAT
YOL009C	MDM12	01_04_37	SWAT
YOR101W	RAS1	01_04_38	SWAT
YML064C	TEM1	01_04_39	SWAT
YPL120W	VPS30	01_04_40	SWAT
YLR130C	ZRT2	01_04_41	SWAT
YOR104W	PIN2	01_04_42	SWAT
YML066C	SMA2	01_04_43	SWAT
YPL123C	RNY1	01_04_44	SWAT
YLR138W	NHA1	01_04_45	SWAT
YOR106W	VAM3	01_04_46	SWAT
YML067C	ERV41	01_04_47	SWAT
YPL137C	GIP3	01_04_48	SWAT
YEL065W	SIT1	01_05_02	SWAT
YBR204C	LDH1	01_05_03	SWAT
YAL042W	ERV46	01_05_05	SWAT
YEL069C	HXT13	01_05_06	SWAT
YBR205W	KTR3	01_05_07	SWAT
YGL082W	YGL082W	01_05_08	SWAT
YNL064C	YDJ1	01_05_09	SWAT
YER001W	MNN1	01_05_10	SWAT
YBR207W	FTH1	01_05_11	SWAT
YGL083W	SCY1	01_05_12	SWAT
YAL010C	MDM10	01_05_13	SWAT
YER005W	YND1	01_05_14	SWAT
YBR210W	ERV15	01_05_15	SWAT
YGL084C	GUP1	01_05_16	SWAT
YAL064W-B	YAL064W-B	01_05_17	SWAT
YER006W	NUG1	01_05_18	SWAT
YBR214W	SDS24	01_05_19	SWAT
YGL095C	VPS45	01_05_20	SWAT
YAL065C	YAL065C	01_05_21	SWAT
YER008C	SEC3	01_05_22	SWAT
YBR217W	ATG12	01_05_23	SWAT
YGL098W	USE1	01_05_24	SWAT
YAL067C	SEO1	01_05_25	SWAT
YER014W	HEM14	01_05_26	SWAT
YBR219C	YBR219C	01_05_27	SWAT
YGL099W	LSG1	01_05_28	SWAT
YAR027W	UIP3	01_05_29	SWAT
YER015W	FAA2	01_05_30	SWAT
YBR220C	YBR220C	01_05_31	SWAT
YGL104C	VPS73	01_05_32	SWAT
YAR028W	YAR028W	01_05_33	SWAT
YOR180C	DCI1	01_05_34	SWAT
YAR031W	PRM9	01_05_37	SWAT
YER019W	ISC1	01_05_38	SWAT
YAR033W	MST28	01_05_41	SWAT
YER020W	GPA2	01_05_42	SWAT
YBR222C	PCS60	01_05_43	SWAT
YGL108C	YGL108C	01_05_44	SWAT
YAR042W	SWH1	01_05_45	SWAT
YBR235W	VHC1	01_05_47	SWAT
YGL114W	YGL114W	01_05_48	SWAT
YJL183W	MNN11	01_06_01	SWAT
YMR306W	FKS3	01_06_02	SWAT
YKL197C	PEX1	01_06_03	SWAT
YNR021W	YNR021W	01_06_04	SWAT
YJL185C	ATG36	01_06_05	SWAT
YMR319C	FET4	01_06_06	SWAT
YMR134W	ERG29	01_06_07	SWAT
YNR026C	SEC12	01_06_08	SWAT
YJL193W	YJL193W	01_06_09	SWAT
YNL006W	LST8	01_06_10	SWAT
YDR517W	GRH1	01_06_11	SWAT
YNR030W	ALG12	01_06_12	SWAT
YJL194W	CDC6	01_06_13	SWAT
YNL008C	ASI3	01_06_14	SWAT
YJL196C	ELO1	01_06_17	SWAT
YNL009W	IDP3	01_06_18	SWAT
YKL209C	STE6	01_06_19	SWAT
YNR039C	ZRG17	01_06_20	SWAT
YJL198W	PHO90	01_06_21	SWAT
YNL015W	PBI2	01_06_22	SWAT
YKL212W	SAC1	01_06_23	SWAT
YNR048W	YNR048W	01_06_24	SWAT
YJL204C	RCY1	01_06_25	SWAT
YNL020C	ARK1	01_06_26	SWAT
YKL217W	JEN1	01_06_27	SWAT
YNR049C	MSO1	01_06_28	SWAT
YJL205C	NCE101	01_06_29	SWAT
YMR060C	SAM37	01_06_30	SWAT
YKL219W	COS9	01_06_31	SWAT
YNR051C	BRE5	01_06_32	SWAT
YJL207C	LAA1	01_06_33	SWAT
YNL029C	KTR5	01_06_34	SWAT
YJL210W	PEX2	01_06_37	SWAT
YNL032W	SIW14	01_06_38	SWAT
YJL212C	OPT1	01_06_41	SWAT
YNL038W	GPI15	01_06_42	SWAT
YKL221W	MCH2	01_06_43	SWAT
YJL214W	HXT8	01_06_45	SWAT
YNL041C	COG6	01_06_46	SWAT
YKR001C	VPS1	01_06_47	SWAT
YNR055C	HOL1	01_06_48	SWAT
YDL095W	PMT1	01_07_01	SWAT
YGR192C	TDH3	01_07_02	SWAT
YDR229W	IVY1	01_07_03	SWAT
YHR214C-D	YHR214C-D	01_07_04	SWAT
YDL099W	BUG1	01_07_05	SWAT
YGR197C	SNG1	01_07_06	SWAT
YDR233C	RTN1	01_07_07	SWAT
YHR214C-E	YHR214C-E	01_07_08	SWAT
YDL100C	GET3	01_07_09	SWAT
YGR198W	YPP1	01_07_10	SWAT
YIL004C	BET1	01_07_12	SWAT
YDL113C	ATG20	01_07_13	SWAT
YGR199W	PMT6	01_07_14	SWAT
YIL009C-A	EST3	01_07_16	SWAT
YDL121C	YDL121C	01_07_17	SWAT
YGR202C	PCT1	01_07_18	SWAT
YDR244W	PEX5	01_07_19	SWAT
YIL013C	PDR11	01_07_20	SWAT
YDR245W	MNN10	01_07_23	SWAT
YIL016W	SNL1	01_07_24	SWAT
YDR246W	TRS23	01_07_27	SWAT
YIL023C	YKE4	01_07_28	SWAT
YDL122W	UBP1	01_07_29	SWAT
YDR255C	RMD5	01_07_31	SWAT
YIL029C	YIL029C	01_07_32	SWAT
YDL123W	SNA4	01_07_33	SWAT
YGR213C	RTA1	01_07_34	SWAT
YDR256C	CTA1	01_07_35	SWAT
YIL030C	SSM4	01_07_36	SWAT
YGR216C	GPI1	01_07_38	SWAT
YMR313C	TGL3	01_07_39	SWAT
YIL037C	PRM2	01_07_40	SWAT
YDL128W	VCX1	01_07_41	SWAT
YGR221C	TOS2	01_07_42	SWAT
YDR265W	PEX10	01_07_43	SWAT
YIL039W	TED1	01_07_44	SWAT
YDL133W	SRF1	01_07_45	SWAT
YGR223C	HSV2	01_07_46	SWAT
YDR270W	CCC2	01_07_47	SWAT
YIL040W	APQ12	01_07_48	SWAT
YLR145W	RMP1	01_08_01	SWAT
YOR115C	TRS33	01_08_02	SWAT
YML071C	COG8	01_08_03	SWAT
YPL140C	MKK2	01_08_04	SWAT
YLR148W	PEP3	01_08_05	SWAT
YOR149C	SMP3	01_08_06	SWAT
YJL001W	PRE3	01_08_07	SWAT
YPL145C	KES1	01_08_08	SWAT
YLR151C	PCD1	01_08_09	SWAT
YOR153W	PDR5	01_08_10	SWAT
YML075C	HMG1	01_08_11	SWAT
YPL147W	PXA1	01_08_12	SWAT
YLR152C	YLR152C	01_08_13	SWAT
YOR157C	PUP1	01_08_14	SWAT
YML077W	BET5	01_08_15	SWAT
YPL149W	ATG5	01_08_16	SWAT
YLR154C-G	YLR154C-G	01_08_17	SWAT
YOR161C	PNS1	01_08_18	SWAT
YML081W	TDA9	01_08_19	SWAT
YPL156C	PRM4	01_08_20	SWAT
YML085C	TUB1	01_08_23	SWAT
YPL162C	YPL162C	01_08_24	SWAT
YML087C	AIM33	01_08_27	SWAT
YPR133W-A	TOM5	01_08_28	SWAT
YLR166C	SEC10	01_08_29	SWAT
YOR161C-C	YOR161C-C	01_08_30	SWAT
YML097C	VPS9	01_08_31	SWAT
YPL166W	ATG29	01_08_32	SWAT
YLR170C	APS1	01_08_33	SWAT
YOR171C	LCB4	01_08_34	SWAT
YML101C	CUE4	01_08_35	SWAT
YPL175W	SPT14	01_08_36	SWAT
YLR173W	YLR173W	01_08_37	SWAT
YOR175C	ALE1	01_08_38	SWAT
YML104C	MDM1	01_08_39	SWAT
YPL176C	TRE1	01_08_40	SWAT
YLR191W	PEX13	01_08_41	SWAT
YOR178C	GAC1	01_08_42	SWAT
YML115C	VAN1	01_08_43	SWAT
YPL180W	TCO89	01_08_44	SWAT
YLR206W	ENT2	01_08_45	SWAT
YML116W	ATR1	01_08_47	SWAT
YPL186C	UIP4	01_08_48	SWAT
YAL048C	GEM1	01_09_01	SWAT
YBR241C	YBR241C	01_09_03	SWAT
YGL115W	SNF4	01_09_04	SWAT
YBL001C	ECM15	01_09_05	SWAT
YER031C	YPT31	01_09_06	SWAT
YBR243C	ALG7	01_09_07	SWAT
YNL130C	CPT1	01_09_08	SWAT
YBR254C	TRS20	01_09_11	SWAT
YBL007C	SLA1	01_09_13	SWAT
YER039C	HVG1	01_09_14	SWAT
YBR255C-A	YBR255C-A	01_09_15	SWAT
YBL010C	YBL010C	01_09_17	SWAT
YER039C-A	YER039C-A	01_09_18	SWAT
YBR255W	MTC4	01_09_19	SWAT
YGL140C	YGL140C	01_09_20	SWAT
YBL011W	SCT1	01_09_21	SWAT
YER044C	ERG28	01_09_22	SWAT
YBR264C	YPT10	01_09_23	SWAT
YGL142C	GPI10	01_09_24	SWAT
YBL020W	RFT1	01_09_25	SWAT
YER053C-A	YER053C-A	01_09_26	SWAT
YBR265W	TSC10	01_09_27	SWAT
YGL145W	TIP20	01_09_28	SWAT
YBL037W	APL3	01_09_29	SWAT
YER056C	FCY2	01_09_30	SWAT
YBR273C	UBX7	01_09_31	SWAT
YGL146C	RRT6	01_09_32	SWAT
YBL039W-B	YBL039W-B	01_09_33	SWAT
YER060W	FCY21	01_09_34	SWAT
YBR283C	SSH1	01_09_35	SWAT
YGL153W	PEX14	01_09_36	SWAT
YER060W-A	FCY22	01_09_38	SWAT
YBL042C	FUI1	01_09_41	SWAT
YER072W	VTC1	01_09_42	SWAT
YBR287W	YBR287W	01_09_43	SWAT
YGL160W	AIM14	01_09_44	SWAT
YBL047C	EDE1	01_09_45	SWAT
YOR165W	SEY1	01_09_46	SWAT
YBR288C	APM3	01_09_47	SWAT
YGL161C	YIP5	01_09_48	SWAT
YJL219W	HXT9	01_10_01	SWAT
YNL046W	YNL046W	01_10_02	SWAT
YKR007W	MEH1	01_10_03	SWAT
YOL026c	MIM1	01_10_05	SWAT
YNL047C	SLM2	01_10_06	SWAT
YKR009C	FOX2	01_10_07	SWAT
YNR062C	YNR062C	01_10_08	SWAT
YKR014C	YPT52	01_10_11	SWAT
YNR065C	YNR065C	01_10_12	SWAT
YJR001W	AVT1	01_10_13	SWAT
YNL048W	ALG11	01_10_14	SWAT
YKR020W	VPS51	01_10_15	SWAT
YNR070W	PDR18	01_10_16	SWAT
YJR005W	APL1	01_10_17	SWAT
YNL049C	SFB2	01_10_18	SWAT
YKR021W	ALY1	01_10_19	SWAT
YNR072W	HXT17	01_10_20	SWAT
YJR009C	TDH2	01_10_21	SWAT
YNL051W	COG5	01_10_22	SWAT
YKR022C	NTR2	01_10_23	SWAT
YNR075W	COS10	01_10_24	SWAT
YJR010C-A	SPC1	01_10_25	SWAT
YNL054W	VAC7	01_10_26	SWAT
YKR026C	GCN3	01_10_27	SWAT
YOL002C	IZH2	01_10_28	SWAT
YJR013W	GPI14	01_10_29	SWAT
YNL065W	AQR1	01_10_30	SWAT
YKR027W	BCH2	01_10_31	SWAT
YOL003C	PFA4	01_10_32	SWAT
YJR015W	YJR015W	01_10_33	SWAT
YNL074C	MLF3	01_10_34	SWAT
YKR030W	GMH1	01_10_35	SWAT
YJR019C	TES1	01_10_37	SWAT
YNL080C	EOS1	01_10_38	SWAT
YJR031C	GEA1	01_10_41	SWAT
YNL084C	END3	01_10_42	SWAT
YKR036C	CAF4	01_10_43	SWAT
YOL018C	TLG2	01_10_44	SWAT
YJR040W	GEF1	01_10_45	SWAT
YNL087W	TCB2	01_10_46	SWAT
YKR039W	GAP1	01_10_47	SWAT
YOL019W	YOL019W	01_10_48	SWAT
YDL135C	RDI1	01_11_01	SWAT
YGR224W	AZR1	01_11_02	SWAT
YDR275W	BSC2	01_11_03	SWAT
YIL041W	GVP36	01_11_04	SWAT
YDL137W	ARF2	01_11_05	SWAT
YGR227W	DIE2	01_11_06	SWAT
YDR276C	PMP3	01_11_07	SWAT
YIL043C	CBR1	01_11_08	SWAT
YDL138W	RGT2	01_11_09	SWAT
YGR233C	PHO81	01_11_10	SWAT
YDR281C	PHM6	01_11_11	SWAT
YIL044C	AGE2	01_11_12	SWAT
YDL142C	CRD1	01_11_13	SWAT
YGR236C	SPG1	01_11_14	SWAT
YDR284C	DPP1	01_11_15	SWAT
YIL046W-A	YIL046W-A	01_11_16	SWAT
YGR239C	PEX21	01_11_18	SWAT
YDR292C	SRP101	01_11_19	SWAT
YIL047C	SYG1	01_11_20	SWAT
YDL146W	LDB17	01_11_21	SWAT
YGR241C	YAP1802	01_11_22	SWAT
YDR294C	DPL1	01_11_23	SWAT
YIL048W	NEO1	01_11_24	SWAT
YDL149W	ATG9	01_11_25	SWAT
YGR247W	CPD1	01_11_26	SWAT
YIL049W	DFG10	01_11_28	SWAT
YDL161W	ENT1	01_11_29	SWAT
YGR254W	ENO1	01_11_30	SWAT
YDR302W	GPI11	01_11_31	SWAT
YIL067C	YIL067C	01_11_32	SWAT
YDL180W	YDL180W	01_11_33	SWAT
YGR260W	TNA1	01_11_34	SWAT
YDR307W	PMT7	01_11_35	SWAT
YIL068C	SEC6	01_11_36	SWAT
YDL185W	VMA1	01_11_37	SWAT
YGR261C	APL6	01_11_38	SWAT
YDR319C	YFT2	01_11_39	SWAT
YIL076W	SEC28	01_11_40	SWAT
YDL193W	NUS1	01_11_41	SWAT
YGR263C	SAY1	01_11_42	SWAT
YDR320C	SWA2	01_11_43	SWAT
YIL085C	KTR7	01_11_44	SWAT
YDL194W	SNF3	01_11_45	SWAT
YGR270W	YTA7	01_11_46	SWAT
YDR323C	PEP7	01_11_47	SWAT
YIL088C	AVT7	01_11_48	SWAT
YLR208W	SEC13	01_12_01	SWAT
YOR185C	GSP2	01_12_02	SWAT
YPL191C	YPL191C	01_12_04	SWAT
YLR212C	TUB4	01_12_05	SWAT
YOR186W	YOR186W	01_12_06	SWAT
YML121W	GTR1	01_12_07	SWAT
YPL192C	PRM3	01_12_08	SWAT
YLR220W	CCC1	01_12_09	SWAT
YML124C	TUB3	01_12_11	SWAT
YPL195W	APL5	01_12_12	SWAT
YOR192C	THI72	01_12_14	SWAT
YML125C	PGA3	01_12_15	SWAT
YPL199C	YPL199C	01_12_16	SWAT
YLR237W	THI7	01_12_17	SWAT
YOR193W	PEX27	01_12_18	SWAT
YML131W	YML131W	01_12_19	SWAT
YPL200W	CSM4	01_12_20	SWAT
YLR238W	FAR10	01_12_21	SWAT
YOR216C	RUD3	01_12_22	SWAT
YML132W	COS3	01_12_23	SWAT
YPL204W	HRR25	01_12_24	SWAT
YLR240W	VPS34	01_12_25	SWAT
YOR219C	STE13	01_12_26	SWAT
YMR010W	YMR010W	01_12_27	SWAT
YLR241W	CSC1	01_12_29	SWAT
YOR223W	DSC3	01_12_30	SWAT
YMR011W	HXT2	01_12_31	SWAT
YPL217C	BMS1	01_12_32	SWAT
YLR242C	ARV1	01_12_33	SWAT
YMR013C	SEC59	01_12_35	SWAT
YPL227C	ALG5	01_12_36	SWAT
YOR237W	HES1	01_12_38	SWAT
YMR015C	ERG5	01_12_39	SWAT
YLR251W	SYM1	01_12_41	SWAT
YOR241W	MET7	01_12_42	SWAT
YMR018W	YMR018W	01_12_43	SWAT
YPL232W	SSO1	01_12_44	SWAT
YOR242C	SSP2	01_12_46	SWAT
YMR019W	STB4	01_12_47	SWAT
YPL236C	ENV7	01_12_48	SWAT
YBL050W	SEC17	01_13_01	SWAT
YER083C	GET2	01_13_02	SWAT
YBR290W	BSD2	01_13_03	SWAT
YGL167C	PMR1	01_13_04	SWAT
YBL058W	SHP1	01_13_05	SWAT
YER087C-B	SBH1	01_13_06	SWAT
YBR293W	VBA2	01_13_07	SWAT
YGL168W	HUR1	01_13_08	SWAT
YBL059W	YBL059W	01_13_09	SWAT
YER093C	TSC11	01_13_10	SWAT
YBL061C	SKT5	01_13_13	SWAT
YER093C-A	AIM11	01_13_14	SWAT
YBL069W	AST1	01_13_17	SWAT
YBL078C	ATG8	01_13_21	SWAT
YER100W	UBC6	01_13_22	SWAT
YBR294W	SUL1	01_13_23	SWAT
YGL180W	ATG1	01_13_24	SWAT
YBL082C	ALG3	01_13_25	SWAT
YER118C	SHO1	01_13_26	SWAT
YKL176C	LST4	01_13_27	SWAT
YGL184C	STR3	01_13_28	SWAT
YBL089W	AVT5	01_13_29	SWAT
YER119C	AVT6	01_13_30	SWAT
YBR296C	PHO89	01_13_31	SWAT
YGL186C	TPN1	01_13_32	SWAT
YBL091C-A	SCS22	01_13_33	SWAT
YER120W	SCS2	01_13_34	SWAT
YBR298C	MAL31	01_13_35	SWAT
YGL194C-A	YGL194C-A	01_13_36	SWAT
YER122C	GLO3	01_13_38	SWAT
YBR301W	PAU24	01_13_39	SWAT
YGL198W	YIP4	01_13_40	SWAT
YBL101C	ECM21	01_13_41	SWAT
YER123W	YCK3	01_13_42	SWAT
YBR302C	COS2	01_13_43	SWAT
YGL204C	YGL204C	01_13_44	SWAT
YBL102W	SFT2	01_13_45	SWAT
YER125W	RSP5	01_13_46	SWAT
YCL001W	RER1	01_13_47	SWAT
YGL205W	POX1	01_13_48	SWAT
YNL090W	RHO2	01_14_02	SWAT
YKR046C	PET10	01_14_03	SWAT
YOL020W	TAT2	01_14_04	SWAT
YJR044C	VPS55	01_14_05	SWAT
YNL093W	YPT53	01_14_06	SWAT
YKR050W	TRK2	01_14_07	SWAT
YJR054W	KCH1	01_14_09	SWAT
YNL095C	YNL095C	01_14_10	SWAT
YJR058C	APS2	01_14_13	SWAT
YNL098C	RAS2	01_14_14	SWAT
YJR066W	TOR1	01_14_17	SWAT
YJR072C	NPA3	01_14_21	SWAT
YNL111C	CYB5	01_14_22	SWAT
YKR051W	YKR051W	01_14_23	SWAT
YOL044W	PEX15	01_14_24	SWAT
YJR073C	OPI3	01_14_25	SWAT
YNL115C	YNL115C	01_14_26	SWAT
YKR053C	YSR3	01_14_27	SWAT
YOL047C	LDS2	01_14_28	SWAT
YJR076C	CDC11	01_14_29	SWAT
YNL117W	MLS1	01_14_30	SWAT
YKR055W	RHO4	01_14_31	SWAT
YOL048C	RRT8	01_14_32	SWAT
YJR086W	STE18	01_14_33	SWAT
YNL125C	ESBP6	01_14_34	SWAT
YKR067W	GPT2	01_14_35	SWAT
YOL053W	AIM39	01_14_36	SWAT
YJR088C	EMC2	01_14_37	SWAT
YNL127W	FAR11	01_14_38	SWAT
YKR068C	BET3	01_14_39	SWAT
YOL060C	MAM3	01_14_40	SWAT
YJR102C	VPS25	01_14_41	SWAT
YNL142W	MEP2	01_14_42	SWAT
YKR084C	HBS1	01_14_43	SWAT
YOL062C	APM4	01_14_44	SWAT
YJR106W	ECM27	01_14_45	SWAT
YNL143C	YNL143C	01_14_46	SWAT
YKR088C	TVP38	01_14_47	SWAT
YOL065C	INP54	01_14_48	SWAT
YDL195W	SEC31	01_15_01	SWAT
YGR281W	YOR1	01_15_02	SWAT
YDR326C	YSP2	01_15_03	SWAT
YIL089W	YIL089W	01_15_04	SWAT
YDL199C	YDL199C	01_15_05	SWAT
YGR284C	ERV29	01_15_06	SWAT
YDR329C	PEX3	01_15_07	SWAT
YIL090W	ICE2	01_15_08	SWAT
YDL204W	RTN2	01_15_09	SWAT
YGR289C	MAL11	01_15_10	SWAT
YDR338C	YDR338C	01_15_11	SWAT
YIL095W	PRK1	01_15_12	SWAT
YDL206W	YDL206W	01_15_13	SWAT
YNL070W	TOM7	01_15_14	SWAT
YDR342C	HXT7	01_15_15	SWAT
YIL102C-A	YIL102C-A	01_15_16	SWAT
YGR295C	COS6	01_15_18	SWAT
YDR343C	HXT6	01_15_19	SWAT
YIL105C	SLM1	01_15_20	SWAT
YDL211C	YDL211C	01_15_21	SWAT
YHL002W	HSE1	01_15_22	SWAT
YDR345C	HXT3	01_15_23	SWAT
YIL109C	SEC24	01_15_24	SWAT
YDL212W	SHR3	01_15_25	SWAT
YHL003C	LAG1	01_15_26	SWAT
YDR351W	SBE2	01_15_27	SWAT
YIL117C	PRM5	01_15_28	SWAT
YDL222C	FMP45	01_15_29	SWAT
YHL008C	YHL008C	01_15_30	SWAT
YGL169W	SUA5	01_15_31	SWAT
YIL120W	QDR1	01_15_32	SWAT
YDL225W	SHS1	01_15_33	SWAT
YHL016C	DUR3	01_15_34	SWAT
YDR356W	SPC110	01_15_35	SWAT
YDL226C	GCS1	01_15_37	SWAT
YHL019C	APM2	01_15_38	SWAT
YDR358W	GGA1	01_15_39	SWAT
YIL124W	AYR1	01_15_40	SWAT
YDL231C	BRE4	01_15_41	SWAT
YHL020C	OPI1	01_15_42	SWAT
YDR366C	YDR366C	01_15_43	SWAT
YIL134C-A	YIL134C-A	01_15_44	SWAT
YHL026C	YHL026C	01_15_46	SWAT
YDR367W	KEI1	01_15_47	SWAT
YIL134W	FLX1	01_15_48	SWAT
YLR262C	YPT6	01_16_01	SWAT
YOR245C	DGA1	01_16_02	SWAT
YMR022W	UBC7	01_16_03	SWAT
YPL244C	HUT1	01_16_04	SWAT
YLR265C	NEJ1	01_16_05	SWAT
YOR246C	ENV9	01_16_06	SWAT
YMR023C	MSS1	01_16_07	SWAT
YPL246C	RBD2	01_16_08	SWAT
YLR268W	SEC22	01_16_09	SWAT
YOR254C	SEC63	01_16_10	SWAT
YMR026C	PEX12	01_16_11	SWAT
YPL249C	GYP5	01_16_12	SWAT
YLR284C	ECI1	01_16_13	SWAT
YOR260W	GCD1	01_16_14	SWAT
YMR030W-A	YMR030W-A	01_16_15	SWAT
YPL259C	APM1	01_16_16	SWAT
YLR099W-A	MIM2	01_16_17	SWAT
YOR268C	YOR268C	01_16_18	SWAT
YMR031C	EIS1	01_16_19	SWAT
YPL264C	YPL264C	01_16_20	SWAT
YLR289W	GUF1	01_16_21	SWAT
YOR270C	VPH1	01_16_22	SWAT
YMR034C	RCH1	01_16_23	SWAT
YPL265W	DIP5	01_16_24	SWAT
YLR291C	GCD7	01_16_25	SWAT
YOR271C	FSF1	01_16_26	SWAT
YMR040W	YET2	01_16_27	SWAT
YPL274W	SAM3	01_16_28	SWAT
YLR292C	SEC72	01_16_29	SWAT
YOR273C	TPO4	01_16_30	SWAT
YPL279C	FEX2	01_16_32	SWAT
YLR297W	YLR297W	01_16_33	SWAT
YPR080W	TEF1	01_16_34	SWAT
YMR052W	FAR3	01_16_35	SWAT
YPR003C	YPR003C	01_16_36	SWAT
YLR299W	ECM38	01_16_37	SWAT
YOR291W	YPK9	01_16_38	SWAT
YMR054W	STV1	01_16_39	SWAT
YPR010C-A	YPR010C-A	01_16_40	SWAT
YLR301W	HRI1	01_16_41	SWAT
YOR292C	YOR292C	01_16_42	SWAT
YPR017C	DSS4	01_16_44	SWAT
YOR298W	MUM3	01_16_46	SWAT
YMR063W	RIM9	01_16_47	SWAT
YPR026W	ATH1	01_16_48	SWAT
YBL105C	PKC1	01_17_01	SWAT
YER129W	SAK1	01_17_02	SWAT
YCL002C	YCL002C	01_17_03	SWAT
YGL206C	CHC1	01_17_04	SWAT
YBL106C	SRO77	01_17_05	SWAT
YER140W	EMP65	01_17_06	SWAT
YCL005W-A	VMA9	01_17_07	SWAT
YGL210W	YPT32	01_17_08	SWAT
YBR002C	RER2	01_17_09	SWAT
YER145C	FTR1	01_17_10	SWAT
YGL212W	VAM7	01_17_12	SWAT
YBR004C	GPI18	01_17_13	SWAT
YER151C	UBP3	01_17_14	SWAT
YCL008C	STP22	01_17_15	SWAT
YGL223C	COG1	01_17_16	SWAT
YBR005W	RCR1	01_17_17	SWAT
YER157W	COG3	01_17_18	SWAT
YCL025C	AGP1	01_17_19	SWAT
YGL225W	VRG4	01_17_20	SWAT
YBR008C	FLR1	01_17_21	SWAT
YER166W	DNF1	01_17_22	SWAT
YCL027W	FUS1	01_17_23	SWAT
YBR021W	FUR4	01_17_25	SWAT
YER184C	TOG1	01_17_26	SWAT
YCL029C	BIK1	01_17_27	SWAT
YGL230C	YGL230C	01_17_28	SWAT
YCL034W	LSB5	01_17_31	SWAT
YGL231C	EMC4	01_17_32	SWAT
YCL038C	ATG22	01_17_35	SWAT
YGL233W	SEC15	01_17_36	SWAT
YBR023C	CHS3	01_17_37	SWAT
YER185W	PUG1	01_17_38	SWAT
YGL219C	MDM34	01_17_39	SWAT
YGL247W	BRR6	01_17_40	SWAT
YBR029C	CDS1	01_17_41	SWAT
YFL004W	VTC2	01_17_42	SWAT
YCL052C	PBN1	01_17_43	SWAT
YGL255W	ZRT1	01_17_44	SWAT
YBR036C	CSG2	01_17_45	SWAT
YCL055W	KAR4	01_17_47	SWAT
YGL257C	MNT2	01_17_48	SWAT
YHR027C	RPN1	01_18_01	SWAT
YKR089C	TGL4	01_18_03	SWAT
YOL073C	DSC2	01_18_04	SWAT
YJR112W-A	YJR112W-A	01_18_05	SWAT
YNL144C	YNL144C	01_18_06	SWAT
YKR093W	PTR2	01_18_07	SWAT
YOL075C	YOL075C	01_18_08	SWAT
YJR116W	TDA4	01_18_09	SWAT
YNL145W	MFA2	01_18_10	SWAT
YHL030W	ECM29	01_18_11	SWAT
YOL078W	AVO1	01_18_12	SWAT
YJR124C	YJR124C	01_18_13	SWAT
YNL146W	YNL146W	01_18_14	SWAT
YKR103W	NFT1	01_18_15	SWAT
YOL081W	IRA2	01_18_16	SWAT
YJR125C	ENT3	01_18_17	SWAT
YKR105C	VBA5	01_18_19	SWAT
YOL082W	ATG19	01_18_20	SWAT
YJR126C	VPS70	01_18_21	SWAT
YNL154C	YCK2	01_18_22	SWAT
YKR106W	GEX2	01_18_23	SWAT
YOL083W	ATG34	01_18_24	SWAT
YFR050C	PRE4	01_18_25	SWAT
YNL156C	NSG2	01_18_26	SWAT
YLL001W	DNM1	01_18_27	SWAT
YOL084W	PHM7	01_18_28	SWAT
YLL005C	SPO75	01_18_31	SWAT
YOL092W	YPQ1	01_18_32	SWAT
YLL006W	MMM1	01_18_35	SWAT
YOL100W	PKH2	01_18_36	SWAT
YJR134C	SGM1	01_18_37	SWAT
YNL159C	ASI2	01_18_38	SWAT
YLL006W-A	YLL006W-A	01_18_39	SWAT
YOL101C	IZH4	01_18_40	SWAT
YJR143C	PMT4	01_18_41	SWAT
YHR174W	ENO2	01_18_42	SWAT
YLL010C	PSR1	01_18_43	SWAT
YOL103W	ITR2	01_18_44	SWAT
YJR152W	DAL5	01_18_45	SWAT
YNL163C	RIA1	01_18_46	SWAT
YLL012W	YEH1	01_18_47	SWAT
YOL107W	YOL107W	01_18_48	SWAT
YDL234C	GYP7	01_19_01	SWAT
YHL031C	GOS1	01_19_02	SWAT
YDR371W	CTS2	01_19_03	SWAT
YIL147C	SLN1	01_19_04	SWAT
YDL241W	YDL241W	01_19_05	SWAT
YHL035C	VMR1	01_19_06	SWAT
YDR372C	VPS74	01_19_07	SWAT
YIL158W	AIM20	01_19_08	SWAT
YDL245C	HXT15	01_19_09	SWAT
YHL036W	MUP3	01_19_10	SWAT
YDR373W	FRQ1	01_19_11	SWAT
YIL160C	POT1	01_19_12	SWAT
YDL247W	MPH2	01_19_13	SWAT
YHL040C	ARN1	01_19_14	SWAT
YDR380W	ARO10	01_19_15	SWAT
YIL166C	YIL166C	01_19_16	SWAT
YDL248W	COS7	01_19_17	SWAT
YHL043W	ECM34	01_19_18	SWAT
YDR384C	ATO3	01_19_19	SWAT
YIR004W	DJP1	01_19_20	SWAT
YDR003W	RCR2	01_19_21	SWAT
YHL044W	YHL044W	01_19_22	SWAT
YNL026W	SAM50	01_19_23	SWAT
YDR011W	SNQ2	01_19_25	SWAT
YHL047C	ARN2	01_19_26	SWAT
YDR387C	YDR387C	01_19_27	SWAT
YIR006C	PAN1	01_19_28	SWAT
YDR018C	YDR018C	01_19_29	SWAT
YHL048W	COS8	01_19_30	SWAT
YDR388W	RVS167	01_19_31	SWAT
YIR007W	EGH1	01_19_32	SWAT
YDR022C	ATG31	01_19_33	SWAT
YHR001W	OSH7	01_19_34	SWAT
YDR406W	PDR15	01_19_35	SWAT
YIR014W	YIR014W	01_19_36	SWAT
YDR027C	VPS54	01_19_37	SWAT
YHR004C	NEM1	01_19_38	SWAT
YDR407C	TRS120	01_19_39	SWAT
YIR020C	YIR020C	01_19_40	SWAT
YDR033W	MRH1	01_19_41	SWAT
YHR007C	ERG11	01_19_42	SWAT
YDR410C	STE14	01_19_43	SWAT
YIR028W	DAL4	01_19_44	SWAT
YDR034C-A	YDR034C-A	01_19_45	SWAT
YHR007C-A	YHR007C-A	01_19_46	SWAT
YDR411C	DFM1	01_19_47	SWAT
YIR031C	DAL7	01_19_48	SWAT
YLR309C	IMH1	01_20_01	SWAT
YOR299W	BUD7	01_20_02	SWAT
YMR065W	KAR5	01_20_03	SWAT
YPR028W	YOP1	01_20_04	SWAT
YLR314C	CDC3	01_20_05	SWAT
YOR301W	RAX1	01_20_06	SWAT
YMR068W	AVO2	01_20_07	SWAT
YPR029C	APL4	01_20_08	SWAT
YLR324W	PEX30	01_20_09	SWAT
YOR133W	EFT1	01_20_10	SWAT
YMR071C	TVP18	01_20_11	SWAT
YPR030W	CSR2	01_20_12	SWAT
YLR326W	YLR326W	01_20_13	SWAT
YOR307C	SLY41	01_20_14	SWAT
YPR032W	SRO7	01_20_16	SWAT
YLR330W	CHS5	01_20_17	SWAT
YOR311C	DGK1	01_20_18	SWAT
YMR079W	SEC14	01_20_19	SWAT
YPR036W	VMA13	01_20_20	SWAT
YLR337C	VRP1	01_20_21	SWAT
YOR316C	COT1	01_20_22	SWAT
YLR342W	FKS1	01_20_25	SWAT
YOR317W	FAA1	01_20_26	SWAT
YMR086W	SEG1	01_20_27	SWAT
YPR037C	ERV2	01_20_28	SWAT
YLR342W-A	YLR342W-A	01_20_29	SWAT
YDR385W	EFT2	01_20_30	SWAT
YMR088C	VBA1	01_20_31	SWAT
YPR049C	ATG11	01_20_32	SWAT
YOR321W	PMT3	01_20_34	SWAT
YLR353W	BUD8	01_20_37	SWAT
YOR324C	FRT1	01_20_38	SWAT
YMR101C	SRT1	01_20_39	SWAT
YPR063C	YPR063C	01_20_40	SWAT
YLR356W	ATG33	01_20_41	SWAT
YMR109W	MYO5	01_20_43	SWAT
YPR071W	YPR071W	01_20_44	SWAT
YLR360W	VPS38	01_20_45	SWAT
YOR327C	SNC2	01_20_46	SWAT
YMR110C	HFD1	01_20_47	SWAT
YPR075C	OPY2	01_20_48	SWAT
YBR038W	CHS2	01_21_01	SWAT
YFL011W	HXT10	01_21_02	SWAT
YCL056C	PEX34	01_21_03	SWAT
YGL263W	COS12	01_21_04	SWAT
YBR040W	FIG1	01_21_05	SWAT
YFL025C	BST1	01_21_06	SWAT
YCL058C	FYV5	01_21_07	SWAT
YGR004W	PEX31	01_21_08	SWAT
YBR041W	FAT1	01_21_09	SWAT
YFL026W	STE2	01_21_10	SWAT
YCL063W	VAC17	01_21_11	SWAT
YGR009C	SEC9	01_21_12	SWAT
YBR042C	CST26	01_21_13	SWAT
YFL030W	AGX1	01_21_14	SWAT
YCL069W	VBA3	01_21_15	SWAT
YGR016W	YGR016W	01_21_16	SWAT
YBR043C	QDR3	01_21_17	SWAT
YFL034W	MIL1	01_21_18	SWAT
YCL073C	GEX1	01_21_19	SWAT
YBR054W	YRO2	01_21_21	SWAT
YCR002C	CDC10	01_21_23	SWAT
YGR026W	YGR026W	01_21_24	SWAT
YBR056W	YBR056W	01_21_25	SWAT
YCR004C	YCP4	01_21_27	SWAT
YGR031C-A	NAG1	01_21_28	SWAT
YBR058C-A	TSC3	01_21_29	SWAT
YNL044W	YIP3	01_21_30	SWAT
YCR005C	CIT2	01_21_31	SWAT
YGR032W	GSC2	01_21_32	SWAT
YFL040W	YFL040W	01_21_34	SWAT
YCR007C	YCR007C	01_21_35	SWAT
YGR036C	CAX4	01_21_36	SWAT
YNL055c	POR1	01_21_37	SWAT
YFL042C	LAM5	01_21_38	SWAT
YCR009C	RVS161	01_21_39	SWAT
YGR037C	ACB1	01_21_40	SWAT
YBR068C	BAP2	01_21_41	SWAT
YFL046W	FMP32	01_21_42	SWAT
YCR010C	ADY2	01_21_43	SWAT
YGR038W	ORM1	01_21_44	SWAT
YFL050C	ALR2	01_21_46	SWAT
YCR017C	CWH43	01_21_47	SWAT
YGR041W	BUD9	01_21_48	SWAT
YIL065c	FIS1	01_22_01	SWAT
YNL176C	TDA7	01_22_02	SWAT
YLL014W	EMC6	01_22_03	SWAT
YOL110W	SHR5	01_22_04	SWAT
YJR158W	HXT16	01_22_05	SWAT
YNL180C	RHO5	01_22_06	SWAT
YLL015W	BPT1	01_22_07	SWAT
YOL119C	MCH4	01_22_08	SWAT
YJR160C	MPH3	01_22_09	SWAT
YNL181W	YNL181W	01_22_10	SWAT
YLL023C	POM33	01_22_11	SWAT
YOL122C	SMF1	01_22_12	SWAT
YKL002W	DID4	01_22_13	SWAT
YNL183C	NPR1	01_22_14	SWAT
YOL126C	MDH2	01_22_16	SWAT
YKL004W	AUR1	01_22_17	SWAT
YNL188W	KAR1	01_22_18	SWAT
YLL028W	TPO1	01_22_19	SWAT
YHR005C	GPA1	01_22_20	SWAT
YKL006C-A	SFT1	01_22_21	SWAT
YNL192W	CHS1	01_22_22	SWAT
YLL031C	GPI13	01_22_23	SWAT
YOL130W	ALR1	01_22_24	SWAT
YKL008C	LAC1	01_22_25	SWAT
YNL194C	YNL194C	01_22_26	SWAT
YLL038C	ENT4	01_22_27	SWAT
YOL138C	RTC1	01_22_28	SWAT
YKL015W	PUT3	01_22_29	SWAT
YNL202W	SPS19	01_22_30	SWAT
YLL042C	ATG10	01_22_31	SWAT
YOL147C	PEX11	01_22_32	SWAT
YKL020C	SPT23	01_22_33	SWAT
YNL214W	PEX17	01_22_34	SWAT
YLL043W	FPS1	01_22_35	SWAT
YOL152W	FRE7	01_22_36	SWAT
YOR322C	LDB19	01_22_37	SWAT
YNL217W	YNL217W	01_22_38	SWAT
YLL048C	YBT1	01_22_39	SWAT
YOL156W	HXT11	01_22_40	SWAT
YKL026C	GPX1	01_22_41	SWAT
YNL223W	ATG4	01_22_42	SWAT
YLL052C	AQY2	01_22_43	SWAT
YOL158C	ENB1	01_22_44	SWAT
YNL227C	JJJ1	01_22_46	SWAT
YLL055W	YCT1	01_22_47	SWAT
YOL162W	YOL162W	01_22_48	SWAT
YDR034W-B	YDR034W-B	01_23_01	SWAT
YHR016C	YSC84	01_23_02	SWAT
YGL010W	MPO1	01_23_03	SWAT
YIR032C	DAL3	01_23_04	SWAT
YDR038C	ENA5	01_23_05	SWAT
YHR021W-A	ECM12	01_23_06	SWAT
YDR424C	DYN2	01_23_07	SWAT
YIR033W	MGA2	01_23_08	SWAT
YDR434W	GPI17	01_23_11	SWAT
YDR039C	ENA2	01_23_13	SWAT
YHR028C	DAP2	01_23_14	SWAT
YDR437W	GPI19	01_23_15	SWAT
YIR037W	HYR1	01_23_16	SWAT
YDR040C	ENA1	01_23_17	SWAT
YHR030C	SLT2	01_23_18	SWAT
YDR046C	BAP3	01_23_21	SWAT
YHR032W	ERC1	01_23_22	SWAT
YHR036W	BRL1	01_23_26	SWAT
YBR180W	DTR1	01_23_27	SWAT
YNL058C	YNL058C	01_23_28	SWAT
YBR179c	FZO1	01_23_29	SWAT
YHR039C	MSC7	01_23_30	SWAT
YDR438W	THI74	01_23_31	SWAT
YIR038C	GTT1	01_23_32	SWAT
YDR062W	LCB2	01_23_33	SWAT
YHR039C-A	VMA10	01_23_34	SWAT
YDR452W	PPN1	01_23_35	SWAT
YJR117W	STE24	01_23_36	SWAT
YDR069C	DOA4	01_23_37	SWAT
YHR048W	YHK8	01_23_38	SWAT
YDR456W	NHX1	01_23_39	SWAT
YJL005W	CYR1	01_23_40	SWAT
YDR072C	IPT1	01_23_41	SWAT
YHR050W	SMF2	01_23_42	SWAT
YDR458C	HEH2	01_23_43	SWAT
YJL012C	VTC4	01_23_44	SWAT
YDR080W	VPS41	01_23_45	SWAT
YHR053C	CUP1-1	01_23_46	SWAT
YDR459C	PFA5	01_23_47	SWAT
YJL019W	MPS3	01_23_48	SWAT
YLR361C	DCR2	01_24_01	SWAT
YOR328W	PDR10	01_24_02	SWAT
YMR118C	SHH3	01_24_03	SWAT
YPR079W	MRL1	01_24_04	SWAT
YLR368W	MDM30	01_24_05	SWAT
YOR329C	SCD5	01_24_06	SWAT
YMR119W	ASI1	01_24_07	SWAT
YPR088C	SRP54	01_24_08	SWAT
YMR123W	PKR1	01_24_11	SWAT
YPR091C	NVJ2	01_24_12	SWAT
YLR371W	ROM2	01_24_13	SWAT
YOR332W	VMA4	01_24_14	SWAT
YMR129W	POM152	01_24_15	SWAT
YPR095C	SYT1	01_24_16	SWAT
YLR372W	ELO3	01_24_17	SWAT
YOR348C	PUT4	01_24_18	SWAT
YLR376C	PSY3	01_24_21	SWAT
YOR357C	SNX3	01_24_22	SWAT
YOR370C	MRS6	01_24_26	SWAT
YCR032W	BPH1	01_24_27	SWAT
YHR083W	SAM35	01_24_28	SWAT
YLR380W	CSR1	01_24_29	SWAT
YOR377W	ATF1	01_24_30	SWAT
YMR148W	OSW5	01_24_31	SWAT
YPR103W	PRE2	01_24_32	SWAT
YLR389C	STE23	01_24_33	SWAT
YOR378W	AMF1	01_24_34	SWAT
YMR152W	YIM1	01_24_35	SWAT
YPR105C	COG4	01_24_36	SWAT
YOR045w	TOM6	01_24_37	SWAT
YMR155W	YMR155W	01_24_39	SWAT
YPR109W	YPR109W	01_24_40	SWAT
YLR396C	VPS33	01_24_41	SWAT
YOR394W	PAU21	01_24_42	SWAT
YAL040C	CLN3	01_24_43	SWAT
YPR113W	PIS1	01_24_44	SWAT
YGL181W	GTS1	01_24_45	SWAT
YOL137W	BSC6	01_24_46	SWAT
YMR159C	ATG16	01_24_47	SWAT
YPR114W	YPR114W	01_24_48	SWAT
YBR070C	ALG14	01_25_01	SWAT
YFL054C	AQY3	01_25_02	SWAT
YCR021C	HSP30	01_25_03	SWAT
YGR048W	UFD1	01_25_04	SWAT
YBR074W	PFF1	01_25_05	SWAT
YFL055W	AGP3	01_25_06	SWAT
YGR055W	MUP1	01_25_08	SWAT
YBR077C	SLM4	01_25_09	SWAT
YFL062W	COS4	01_25_10	SWAT
YCL021W-A	YCL021W-A	01_25_11	SWAT
YGR057C	LST7	01_25_12	SWAT
YGR049W	SCM4	01_25_13	SWAT
YFL066C	YFL066C	01_25_14	SWAT
YCR024C-B	YCR024C-B	01_25_15	SWAT
YGR058W	PEF1	01_25_16	SWAT
YBR080C	SEC18	01_25_17	SWAT
YFL068W	YFL068W	01_25_18	SWAT
YCR026C	NPP1	01_25_19	SWAT
YGR059W	SPR3	01_25_20	SWAT
YBR090C	YBR090C	01_25_21	SWAT
YOR103C	OST2	01_25_22	SWAT
YCR027C	RHB1	01_25_23	SWAT
YGR060W	ERG25	01_25_24	SWAT
YBR230C	OM14	01_25_25	SWAT
YFR006W	YFR006W	01_25_26	SWAT
YCR028C	FEN2	01_25_27	SWAT
YGR065C	VHT1	01_25_28	SWAT
YBR096W	YBR096W	01_25_29	SWAT
YFR008W	FAR7	01_25_30	SWAT
YGR068C	ART5	01_25_32	SWAT
YBR097W	VPS15	01_25_33	SWAT
YML123C	PHO84	01_25_34	SWAT
YCR037C	PHO87	01_25_35	SWAT
YGR077C	PEX8	01_25_36	SWAT
YBR102C	EXO84	01_25_37	SWAT
YFR021W	ATG18	01_25_38	SWAT
YCR043C	YCR043C	01_25_39	SWAT
YGR083C	GCD2	01_25_40	SWAT
YBR105C	VID24	01_25_41	SWAT
YFR022W	ROG3	01_25_42	SWAT
YCR048W	ARE1	01_25_43	SWAT
YGR086C	PIL1	01_25_44	SWAT
YBR106W	PHO88	01_25_45	SWAT
YFR032C-B	YFR032C-B	01_25_46	SWAT
YCR067C	SED4	01_25_47	SWAT
YGR089W	NNF2	01_25_48	SWAT
YKL041W	VPS24	01_26_01	SWAT
YNL231C	PDR16	01_26_02	SWAT
YLL061W	MMP1	01_26_03	SWAT
YOL163W	YOL163W	01_26_04	SWAT
YKL044W	MMO1	01_26_05	SWAT
YNL234W	YNL234W	01_26_06	SWAT
YLR004C	THI73	01_26_07	SWAT
YOL164W-A	YOL164W-A	01_26_08	SWAT
YKL047W	ANR2	01_26_09	SWAT
YNL242W	ATG2	01_26_10	SWAT
YLR018C	POM34	01_26_11	SWAT
YNR056C	BIO5	01_26_12	SWAT
YNL243W	SLA2	01_26_14	SWAT
YLR019W	PSR2	01_26_15	SWAT
YOR002W	ALG6	01_26_16	SWAT
YKL063C	YKL063C	01_26_17	SWAT
YNL257C	SIP3	01_26_18	SWAT
YLR020C	YEH2	01_26_19	SWAT
YGR191W	HIP1	01_26_20	SWAT
YNL258C	DSL1	01_26_22	SWAT
YLR023C	IZH3	01_26_23	SWAT
YOR011W	AUS1	01_26_24	SWAT
YKL065C	YET1	01_26_25	SWAT
YNL263C	YIF1	01_26_26	SWAT
YOR018W	ROD1	01_26_28	SWAT
YKL065W-A	YKL065W-A	01_26_29	SWAT
YNL264C	PDR17	01_26_30	SWAT
YLR026C	SED5	01_26_31	SWAT
YOR030W	DFG16	01_26_32	SWAT
YKL069W	YKL069W	01_26_33	SWAT
YLR027C	AAT2	01_26_35	SWAT
YOR032W-A	YOR032W-A	01_26_36	SWAT
YKL080W	VMA5	01_26_37	SWAT
YNL270C	ALP1	01_26_38	SWAT
YLR034C	SMF3	01_26_39	SWAT
YOR034C	AKR2	01_26_40	SWAT
YKL094W	YJU3	01_26_41	SWAT
YNL272C	SEC2	01_26_42	SWAT
YJL039C	NUP192	01_26_43	SWAT
YOR036W	PEP12	01_26_44	SWAT
YKL096C-B	YKL096C-B	01_26_45	SWAT
YNL275W	BOR1	01_26_46	SWAT
YLR039C	RIC1	01_26_47	SWAT
YOR043W	WHI2	01_26_48	SWAT
YDR084C	TVP23	01_27_01	SWAT
YHR055C	CUP1-2	01_27_02	SWAT
YDR461W	MFA1	01_27_03	SWAT
YJL024C	APS3	01_27_04	SWAT
YHR060W	VMA22	01_27_06	SWAT
YDR468C	TLG1	01_27_07	SWAT
YJL028W	YJL028W	01_27_08	SWAT
YDR089W	YDR089W	01_27_09	SWAT
YHR072W	ERG7	01_27_10	SWAT
YDR472W	TRS31	01_27_11	SWAT
YJL029C	VPS53	01_27_12	SWAT
YDR090C	YDR090C	01_27_13	SWAT
YHR073W	OSH3	01_27_14	SWAT
YDR476C	YDR476C	01_27_15	SWAT
YJL031C	BET4	01_27_16	SWAT
YDR093W	DNF2	01_27_17	SWAT
YHR092C	HXT4	01_27_18	SWAT
YDR479C	PEX29	01_27_19	SWAT
YJL036W	SNX4	01_27_20	SWAT
YDR100W	TVP15	01_27_21	SWAT
YHR094C	HXT1	01_27_22	SWAT
YDR481C	PHO8	01_27_23	SWAT
YJL038C	LOH1	01_27_24	SWAT
YDR105C	TMS1	01_27_25	SWAT
YHR096C	HXT5	01_27_26	SWAT
YDR483W	KRE2	01_27_27	SWAT
YJL044C	GYP6	01_27_28	SWAT
YDR108W	TRS85	01_27_29	SWAT
YHR107C	CDC12	01_27_30	SWAT
YDR484W	VPS52	01_27_31	SWAT
YJL051W	IRC8	01_27_32	SWAT
YDR490C	PKH1	01_27_35	SWAT
YJL052W	TDH1	01_27_36	SWAT
YDR492W	IZH1	01_27_39	SWAT
YJL058C	BIT61	01_27_40	SWAT
YDR495C	VPS3	01_27_43	SWAT
YJL059W	YHC3	01_27_44	SWAT
YHR108W	GGA2	01_27_46	SWAT
YDR497C	ITR1	01_27_47	SWAT
YJL077C	ICS3	01_27_48	SWAT
YLR411W	CTR3	01_28_01	SWAT
YPL004C	LSP1	01_28_02	SWAT
YMR161W	HLJ1	01_28_03	SWAT
YPR117W	YPR117W	01_28_04	SWAT
YLR417W	VPS36	01_28_05	SWAT
YPL010W	RET3	01_28_06	SWAT
YMR162C	DNF3	01_28_07	SWAT
YLR423C	ATG17	01_28_09	SWAT
YPL019C	VTC3	01_28_10	SWAT
YMR163C	INP2	01_28_11	SWAT
YPR128C	ANT1	01_28_12	SWAT
YLR426W	TDA5	01_28_13	SWAT
YPL032C	SVL3	01_28_14	SWAT
YMR165C	PAH1	01_28_15	SWAT
YPR138C	MEP3	01_28_16	SWAT
YLR440C	SEC39	01_28_17	SWAT
YPL036W	PMA2	01_28_18	SWAT
YMR173W	DDR48	01_28_19	SWAT
YLR443W	ECM7	01_28_21	SWAT
YPL041C	MRX11	01_28_22	SWAT
YMR183C	SSO2	01_28_23	SWAT
YPR140W	TAZ1	01_28_24	SWAT
YPL045W	VPS16	01_28_26	SWAT
YMR187C	YMR187C	01_28_27	SWAT
YPR141C	KAR3	01_28_28	SWAT
YLR450W	HMG2	01_28_29	SWAT
YPL050C	MNN9	01_28_30	SWAT
YMR192W	GYL1	01_28_31	SWAT
YPR147C	YPR147C	01_28_32	SWAT
YMR197C	VTI1	01_28_35	SWAT
YPR149W	NCE102	01_28_36	SWAT
YMR198W	CIK1	01_28_39	SWAT
YPR153W	YPR153W	01_28_40	SWAT
YMR202W	ERG2	01_28_43	SWAT
YPR156C	TPO3	01_28_44	SWAT
YLR459W	GAB1	01_28_45	SWAT
YPL051W	ARL3	01_28_46	SWAT
YMR204C	INP1	01_28_47	SWAT
YPR159C-A	YPR159C-A	01_28_48	SWAT
YBR109C	CMD1	01_29_01	SWAT
YFR035C	YFR035C	01_29_02	SWAT
YCR068W	ATG15	01_29_03	SWAT
YGR105W	VMA21	01_29_04	SWAT
YCR075C	ERS1	01_29_07	SWAT
YGR120C	COG2	01_29_08	SWAT
YGR217W	CCH1	01_29_11	SWAT
YGR121C	MEP1	01_29_12	SWAT
YBR110W	ALG1	01_29_13	SWAT
YFR038W	IRC5	01_29_14	SWAT
YCR094W	CDC50	01_29_15	SWAT
YGR125W	YGR125W	01_29_16	SWAT
YBR126W-A	MEO1	01_29_17	SWAT
YFR042W	KEG1	01_29_18	SWAT
YCR098C	GIT1	01_29_19	SWAT
YGL008C	PMA1	01_29_20	SWAT
YBR127C	VMA2	01_29_21	SWAT
YFR048W	RMD8	01_29_22	SWAT
YDL001W	RMD1	01_29_23	SWAT
YGR131W	FHN1	01_29_24	SWAT
YBR128C	ATG14	01_29_25	SWAT
YFR051C	RET2	01_29_26	SWAT
YDL009C	YDL009C	01_29_27	SWAT
YGR133W	PEX4	01_29_28	SWAT
YBR131W	CCZ1	01_29_29	SWAT
YGL001C	ERG26	01_29_30	SWAT
YDL012C	YDL012C	01_29_31	SWAT
YGR134W	CAF130	01_29_32	SWAT
YBR132C	AGP2	01_29_33	SWAT
YGL005C	COG7	01_29_34	SWAT
YDL015C	TSC13	01_29_35	SWAT
YGR138C	TPO2	01_29_36	SWAT
YBR147W	RTC2	01_29_37	SWAT
YGL006W	PMC1	01_29_38	SWAT
YDL019C	OSH2	01_29_39	SWAT
YGR141W	VPS62	01_29_40	SWAT
YBR150C	TBS1	01_29_41	SWAT
YGL012W	ERG4	01_29_42	SWAT
YDL022C-A	YDL022C-A	01_29_43	SWAT
YGR143W	SKN1	01_29_44	SWAT
YGL022W	STT3	01_29_46	SWAT
YGR144W	THI4	01_29_48	SWAT
YOR228C	MCP1	01_30_01	SWAT
YNL279W	PRM1	01_30_02	SWAT
YLR043C	TRX1	01_30_03	SWAT
YOR044W	IRC23	01_30_04	SWAT
YLR046C	YLR046C	01_30_07	SWAT
YOR049C	RSB1	01_30_08	SWAT
YLR047C	FRE8	01_30_11	SWAT
YOR059C	LPL1	01_30_12	SWAT
YMR017W	SPO20	01_30_13	SWAT
YNL280C	ERG24	01_30_14	SWAT
YLR050C	YLR050C	01_30_15	SWAT
YOR060C	SLD7	01_30_16	SWAT
YKL105C	SEG2	01_30_17	SWAT
YLR056W	ERG3	01_30_19	SWAT
YOR067C	ALG8	01_30_20	SWAT
YKL119C	VPH2	01_30_21	SWAT
YNL293W	MSB3	01_30_22	SWAT
YLR057W	MNL2	01_30_23	SWAT
YOR068C	VAM10	01_30_24	SWAT
YKL124W	SSH4	01_30_25	SWAT
YNL294C	RIM21	01_30_26	SWAT
YLR064W	PER33	01_30_27	SWAT
YOR070C	GYP1	01_30_28	SWAT
YKL129C	MYO3	01_30_29	SWAT
YLR065C	ENV10	01_30_31	SWAT
YPL234C	VMA11	01_30_32	SWAT
YKL130C	SHE2	01_30_33	SWAT
YOR034C-A	YOR034C-A	01_30_34	SWAT
YLR066W	SPC3	01_30_35	SWAT
YOR075W	UFE1	01_30_36	SWAT
YKL133C	YKL133C	01_30_37	SWAT
YNL304W	YPT11	01_30_38	SWAT
YLR072W	LAM6	01_30_39	SWAT
YOR076C	SKI7	01_30_40	SWAT
YKL135C	APL2	01_30_41	SWAT
YNL305C	BXI1	01_30_42	SWAT
YLR078C	BOS1	01_30_43	SWAT
YOR079C	ATX2	01_30_44	SWAT
YKL140W	TGL1	01_30_45	SWAT
YNL318C	HXT14	01_30_46	SWAT
YLR080W	EMP46	01_30_47	SWAT
YOR081C	TGL5	01_30_48	SWAT
YDR119W	VBA4	01_31_01	SWAT
YHR114W	BZZ1	01_31_02	SWAT
YDR498C	SEC20	01_31_03	SWAT
YJL080C	SCP160	01_31_04	SWAT
YDR126W	SWF1	01_31_05	SWAT
YHR123W	EPT1	01_31_06	SWAT
YDR503C	LPP1	01_31_07	SWAT
YJL084C	ALY2	01_31_08	SWAT
YDR135C	YCF1	01_31_09	SWAT
YHR131C	YHR131C	01_31_10	SWAT
YDR504C	SPG3	01_31_11	SWAT
YJL085W	EXO70	01_31_12	SWAT
YDR137W	RGP1	01_31_13	SWAT
YHR133C	NSG1	01_31_14	SWAT
YDR508C	GNP1	01_31_15	SWAT
YJL093C	TOK1	01_31_16	SWAT
YDR141C	DOP1	01_31_17	SWAT
YHR135C	YCK1	01_31_18	SWAT
YDR513W	GRX2	01_31_19	SWAT
YJL094C	KHA1	01_31_20	SWAT
YDR142C	PEX7	01_31_21	SWAT
YHR142W	CHS7	01_31_22	SWAT
YDR522C	SPS2	01_31_23	SWAT
YJL095W	BCK1	01_31_24	SWAT
YDR153C	ENT5	01_31_25	SWAT
YHR149C	SKG6	01_31_26	SWAT
YDR524C	AGE1	01_31_27	SWAT
YJL097W	PHS1	01_31_28	SWAT
YDR160W	SSY1	01_31_29	SWAT
YHR150W	PEX28	01_31_30	SWAT
YDR525W-A	SNA2	01_31_31	SWAT
YJL099W	CHS6	01_31_32	SWAT
YDR164C	SEC1	01_31_33	SWAT
YHR155W	LAM1	01_31_34	SWAT
YDR536W	STL1	01_31_35	SWAT
YJL100W	LSB6	01_31_36	SWAT
YDR166C	SEC5	01_31_37	SWAT
YHR160C	PEX18	01_31_38	SWAT
YEL013W	VAC8	01_31_39	SWAT
YJL108C	PRM10	01_31_40	SWAT
YDR170C	SEC7	01_31_41	SWAT
YHR161C	YAP1801	01_31_42	SWAT
YEL016C	NPP2	01_31_43	SWAT
YJL112W	MDV1	01_31_44	SWAT
YHR171W	ATG7	01_31_46	SWAT
YEL017C-A	PMP2	01_31_47	SWAT
YJL117W	PHO86	01_31_48	SWAT
YML001W	YPT7	01_32_01	SWAT
YPL053C	KTR6	01_32_02	SWAT
YMR208W	ERG12	01_32_03	SWAT
YPR159W	KRE6	01_32_04	SWAT
YML006C	GIS4	01_32_05	SWAT
YPL057C	SUR1	01_32_06	SWAT
YMR212C	EFR3	01_32_07	SWAT
YML008C	ERG6	01_32_09	SWAT
YPL058C	PDR12	01_32_10	SWAT
YDL192W	ARF1	01_32_11	SWAT
YPR170W-B	YPR170W-B	01_32_12	SWAT
YML013W	UBX2	01_32_13	SWAT
YPL065W	VPS28	01_32_14	SWAT
YMR221C	YMR221C	01_32_15	SWAT
YPR173C	VPS4	01_32_16	SWAT
YML018C	YML018C	01_32_17	SWAT
YPL070W	MUK1	01_32_18	SWAT
YMR231W	PEP5	01_32_19	SWAT
YPR176C	BET2	01_32_20	SWAT
YML019W	OST6	01_32_21	SWAT
YMR232W	FUS2	01_32_23	SWAT
YML028W	TSA1	01_32_25	SWAT
YPL084W	BRO1	01_32_26	SWAT
YMR237W	BCH1	01_32_27	SWAT
YPR183W	DPM1	01_32_28	SWAT
YML029W	USA1	01_32_29	SWAT
YPL085W	SEC16	01_32_30	SWAT
YMR243C	ZRC1	01_32_31	SWAT
YPR185W	ATG13	01_32_32	SWAT
YPL087W	YDC1	01_32_34	SWAT
YMR246W	FAA4	01_32_35	SWAT
YPR192W	AQY1	01_32_36	SWAT
YML034W	SRC1	01_32_37	SWAT
YPL092W	SSU1	01_32_38	SWAT
YMR253C	YMR253C	01_32_39	SWAT
YPR194C	OPT2	01_32_40	SWAT
YML037C	YML037C	01_32_41	SWAT
YPL094C	SEC62	01_32_42	SWAT
YPR198W	SGE1	01_32_44	SWAT
YML042W	CAT2	01_32_45	SWAT
YPL096C-A	ERI1	01_32_46	SWAT
YMR258C	ROY1	01_32_47	SWAT
YPR201W	ARR3	01_32_48	SWAT
YJR098C	YJR098C	02_01_01	SWAT
YGL080W	MPC1	02_01_02	SWAT
YFL034C-A	RPL22B	02_01_03	SWAT
YFL033C	RIM15	02_01_04	SWAT
YLR453C	RIF2	02_01_05	SWAT
YKL183W	LOT5	02_01_07	SWAT
YDR147W	EKI1	02_01_08	SWAT
YDL048C	STP4	02_01_09	SWAT
YOR069W	VPS5	02_01_10	SWAT
YBR034C	HMT1	02_01_11	SWAT
YGL174W	BUD13	02_01_12	SWAT
YPR074C	TKL1	02_01_13	SWAT
YGR129W	SYF2	02_01_14	SWAT
YMR167W	MLH1	02_01_15	SWAT
YPR102C	RPL11A	02_01_16	SWAT
YKL151C	YKL151C	02_01_17	SWAT
YDR370C	DXO1	02_01_18	SWAT
YDL197C	ASF2	02_01_19	SWAT
YER078W-A	YER078W-A	02_01_20	SWAT
YPL228W	CET1	02_01_21	SWAT
YHR052W	CIC1	02_01_22	SWAT
YOL051W	GAL11	02_01_23	SWAT
YCL010C	SGF29	02_01_24	SWAT
YJL088W	ARG3	02_01_26	SWAT
YMR265C	YMR265C	02_01_27	SWAT
YOR124C	UBP2	02_01_28	SWAT
YEL041W	YEF1	02_01_29	SWAT
YHR132W-A	IGO2	02_01_30	SWAT
YBL104C	SEA4	02_01_31	SWAT
YDR021W	FAL1	02_01_32	SWAT
YKL112W	ABF1	02_01_33	SWAT
YBR143C	SUP45	02_01_35	SWAT
YGR211W	ZPR1	02_01_36	SWAT
YDL005C	MED2	02_01_37	SWAT
YLR448W	RPL6B	02_01_38	SWAT
YBL035C	POL12	02_01_39	SWAT
YOR283W	YOR283W	02_01_40	SWAT
YFL017W-A	SMX2	02_01_41	SWAT
YCR019W	MAK32	02_01_42	SWAT
YNL086W	SNN1	02_01_43	SWAT
YMR111C	YMR111C	02_01_44	SWAT
YGL262W	YGL262W	02_01_45	SWAT
YIL129C	TAO3	02_01_46	SWAT
YLR412W	BER1	02_01_47	SWAT
YOR353C	SOG2	02_01_48	SWAT
YBR094W	PBY1	02_02_01	SWAT
YDR263C	DIN7	02_02_02	SWAT
YOL086W-A	MHF1	02_02_03	SWAT
YGL147C	RPL9A	02_02_04	SWAT
YLR435W	TSR2	02_02_06	SWAT
YDR379W	RGA2	02_02_07	SWAT
YIL002W-A	YIL002W-A	02_02_09	SWAT
YDR486C	VPS60	02_02_10	SWAT
YIL144W	NDC80	02_02_11	SWAT
YBR126C	TPS1	02_02_12	SWAT
YGR123C	PPT1	02_02_13	SWAT
YOR319W	HSH49	02_02_15	SWAT
YNL197C	WHI3	02_02_17	SWAT
YDR150W	NUM1	02_02_18	SWAT
YPL229W	YPL229W	02_02_19	SWAT
YHR193C	EGD2	02_02_20	SWAT
YBR107C	IML3	02_02_21	SWAT
YDR378C	LSM6	02_02_22	SWAT
YML103C	NUP188	02_02_23	SWAT
YOL015W	IRC10	02_02_24	SWAT
YOR145C	PNO1	02_02_25	SWAT
YBR200W	BEM1	02_02_27	SWAT
YDR533C	HSP31	02_02_28	SWAT
YJL020C	BBC1	02_02_29	SWAT
YEL026W	SNU13	02_02_30	SWAT
YJL136W-A	YJL136W-A	02_02_31	SWAT
YPL125W	KAP120	02_02_32	SWAT
YKL125W	RRN3	02_02_33	SWAT
YLR313C	SPH1	02_02_34	SWAT
YLR276C	DBP9	02_02_35	SWAT
YJL033W	HCA4	02_02_36	SWAT
YOL029C	YOL029C	02_02_37	SWAT
YPL018W	CTF19	02_02_38	SWAT
YDR003W-A	YDR003W-A	02_02_39	SWAT
YPL171C	OYE3	02_02_40	SWAT
YOR298C-A	MBF1	02_02_41	SWAT
YHL010C	ETP1	02_02_42	SWAT
YCL047C	POF1	02_02_43	SWAT
YJR129C	EFM3	02_02_44	SWAT
YIL145C	PAN6	02_02_45	SWAT
YLR445W	GMC2	02_02_46	SWAT
YEL029C	BUD16	02_02_47	SWAT
YBR271W	EFM2	02_02_48	SWAT
YBR225W	YBR225W	02_03_01	SWAT
YDR487C	RIB3	02_03_02	SWAT
YLR451W	LEU3	02_03_05	SWAT
YLR277C	YSH1	02_03_06	SWAT
YNL097C	PHO23	02_03_09	SWAT
YOR323C	PRO2	02_03_10	SWAT
YFL041W-A	YFL041W-A	02_03_13	SWAT
YFL010W-A	AUA1	02_03_14	SWAT
YFL021W	GAT1	02_03_15	SWAT
YJL025W	RRN7	02_03_16	SWAT
YBL049W	MOH1	02_03_17	SWAT
YKL213C	DOA1	02_03_18	SWAT
YKL045W	PRI2	02_03_20	SWAT
YGL166W	CUP2	02_03_21	SWAT
YNL261W	ORC5	02_03_22	SWAT
YLR199C	PBA1	02_03_24	SWAT
YOR131C	YOR131C	02_03_25	SWAT
YCL001W-A	YCL001W-A	02_03_26	SWAT
YFL034C-B	MOB2	02_03_27	SWAT
YHR128W	FUR1	02_03_28	SWAT
YPL024W	RMI1	02_03_29	SWAT
YOR337W	TEA1	02_03_30	SWAT
YJR136C	TTI2	02_03_31	SWAT
YPR089W	YPR089W	02_03_32	SWAT
YLL046C	RNP1	02_03_33	SWAT
YMR263W	SAP30	02_03_34	SWAT
YDR068W	DOS2	02_03_35	SWAT
YDR092W	UBC13	02_03_36	SWAT
YAL064C-A	TDA8	02_03_37	SWAT
YDL116W	NUP84	02_03_38	SWAT
YDR132C	YDR132C	02_03_39	SWAT
YCL014W	BUD3	02_03_40	SWAT
YCR020C	PET18	02_03_41	SWAT
YOR039W	CKB2	02_03_42	SWAT
YIL057C	RGI2	02_03_44	SWAT
YNL157W	IGO1	02_03_45	SWAT
YGL252C	RTG2	02_03_47	SWAT
YIL143C	SSL2	02_03_48	SWAT
YPL170W	DAP1	02_04_01	SWAT
YNL022C	RCM1	02_04_02	SWAT
YAL043C	PTA1	02_04_05	SWAT
YLR031W	YLR031W	02_04_06	SWAT
YPL037C	EGD1	02_04_09	SWAT
YAL041W	CDC24	02_04_10	SWAT
YLR003C	CMS1	02_04_13	SWAT
YPR111W	DBF20	02_04_14	SWAT
YPL026C	SKS1	02_04_16	SWAT
YGR122W	YGR122W	02_04_17	SWAT
YDR251W	PAM1	02_04_18	SWAT
YER136W	GDI1	02_04_19	SWAT
YNL091W	NST1	02_04_20	SWAT
YGL251C	HFM1	02_04_21	SWAT
YOL146W	PSF3	02_04_22	SWAT
YDL208W	NHP2	02_04_23	SWAT
YGL078C	DBP3	02_04_24	SWAT
YDR123C	INO2	02_04_25	SWAT
YAL063C-A	YAL063C-A	02_04_26	SWAT
YML100W-A	YML100W-A	02_04_27	SWAT
YHR025W	THR1	02_04_29	SWAT
YLR196W	PWP1	02_04_30	SWAT
YMR153W	NUP53	02_04_31	SWAT
YER054C	GIP2	02_04_32	SWAT
YOL090W	MSH2	02_04_33	SWAT
YNL206C	RTT106	02_04_34	SWAT
YOR064C	YNG1	02_04_35	SWAT
YOL143C	RIB4	02_04_37	SWAT
YLR408C	BLS1	02_04_38	SWAT
YOR111W	YOR111W	02_04_39	SWAT
YDR306C	YDR306C	02_04_40	SWAT
YLR200W	YKE2	02_04_42	SWAT
YDL111C	RRP42	02_04_43	SWAT
YDL213C	NOP6	02_04_45	SWAT
YPL153C	RAD53	02_04_46	SWAT
YBR060C	ORC2	02_04_47	SWAT
YIR003W	AIM21	02_04_48	SWAT
YER096W	SHC1	02_05_01	SWAT
YLL054C	YLL054C	02_05_02	SWAT
YOR164C	GET4	02_05_04	SWAT
YJR017C	ESS1	02_05_05	SWAT
YDR235W	PRP42	02_05_06	SWAT
YFL003C	MSH4	02_05_08	SWAT
YMR316W	DIA1	02_05_10	SWAT
YNL173C	MDG1	02_05_11	SWAT
YNR004W	SWM2	02_05_12	SWAT
YPL256C	CLN2	02_05_13	SWAT
YDR328C	SKP1	02_05_14	SWAT
YPR008W	HAA1	02_05_15	SWAT
YLR367W	RPS22B	02_05_16	SWAT
YGR061C	ADE6	02_05_17	SWAT
YER030W	CHZ1	02_05_18	SWAT
YBR182C-A	YBR182C-A	02_05_19	SWAT
YDR485C	VPS72	02_05_20	SWAT
YDR191W	HST4	02_05_21	SWAT
YOR221C	MCT1	02_05_22	SWAT
YLR005W	SSL1	02_05_23	SWAT
YMR085W	YMR085W	02_05_24	SWAT
YLR325C	RPL38	02_05_25	SWAT
YDL021W	GPM2	02_05_27	SWAT
YEL053C	MAK10	02_05_28	SWAT
YDR118W	APC4	02_05_29	SWAT
YHR019C	DED81	02_05_30	SWAT
YNR015W	SMM1	02_05_31	SWAT
YEL018W	EAF5	02_05_32	SWAT
YJL053W	PEP8	02_05_34	SWAT
YGR146C-A	YGR146C-A	02_05_37	SWAT
YPL250C	ATG41	02_05_38	SWAT
YDL230W	PTP1	02_05_41	SWAT
YML058W	SML1	02_05_44	SWAT
YML017W	PSP2	02_05_45	SWAT
YBR215W	HPC2	02_05_46	SWAT
YER055C	HIS1	02_05_47	SWAT
YNL196C	SLZ1	02_05_48	SWAT
YBR057C	MUM2	02_06_01	SWAT
YJR140C	HIR3	02_06_02	SWAT
YPR062W	FCY1	02_06_03	SWAT
YDR158W	HOM2	02_06_04	SWAT
YGL094C	PAN2	02_06_05	SWAT
YHR156C	LIN1	02_06_06	SWAT
YCR051W	YCR051W	02_06_07	SWAT
YDL134C	PPH21	02_06_08	SWAT
YLR352W	YLR352W	02_06_09	SWAT
YCR102C	YCR102C	02_06_10	SWAT
YIL113W	SDP1	02_06_11	SWAT
YMR219W	ESC1	02_06_12	SWAT
YER007W	PAC2	02_06_13	SWAT
YOR173W	DCS2	02_06_14	SWAT
YOR143C	THI80	02_06_15	SWAT
YDR267C	CIA1	02_06_16	SWAT
YMR016C	SOK2	02_06_17	SWAT
YBR087W	RFC5	02_06_18	SWAT
YHL006C	SHU1	02_06_19	SWAT
YGR267C	FOL2	02_06_20	SWAT
YIL116W	HIS5	02_06_21	SWAT
YGR017W	YGR017W	02_06_22	SWAT
YKL013C	ARC19	02_06_23	SWAT
YOR207C	RET1	02_06_24	SWAT
YKL018W	SWD2	02_06_27	SWAT
YIL064W	EFM4	02_06_28	SWAT
YLR209C	PNP1	02_06_29	SWAT
YJL101C	GSH1	02_06_30	SWAT
YFL023W	BUD27	02_06_31	SWAT
YKL142W	MRP8	02_06_32	SWAT
YBR156C	SLI15	02_06_33	SWAT
YGL164C	YRB30	02_06_34	SWAT
YMR210W	MGL2	02_06_37	SWAT
YKL017C	HCS1	02_06_38	SWAT
YOR376W-A	YOR376W-A	02_06_41	SWAT
YKL159C	RCN1	02_06_42	SWAT
YLR254C	NDL1	02_06_43	SWAT
YER121W	YER121W	02_06_44	SWAT
YMR032W	HOF1	02_06_46	SWAT
YNR040W	YNR040W	02_06_47	SWAT
YOR243C	PUS7	02_06_48	SWAT
YGR251W	NOP19	02_07_01	SWAT
YCL039W	GID7	02_07_02	SWAT
YHR002W	LEU5	02_07_03	SWAT
YDR335W	MSN5	02_07_04	SWAT
YMR233W	TRI1	02_07_05	SWAT
YDR005C	MAF1	02_07_06	SWAT
YKR018C	YKR018C	02_07_07	SWAT
YBR076W	ECM8	02_07_08	SWAT
YOR274W	MOD5	02_07_09	SWAT
YJL076W	NET1	02_07_10	SWAT
YDR047W	HEM12	02_07_12	SWAT
YAL027W	SAW1	02_07_13	SWAT
YNL011C	YNL011C	02_07_14	SWAT
YCR093W	CDC39	02_07_15	SWAT
YDR279W	RNH202	02_07_16	SWAT
YCR096C	HMRA2	02_07_17	SWAT
YDR097C	MSH6	02_07_18	SWAT
YDR528W	HLR1	02_07_19	SWAT
YJL089W	SIP4	02_07_20	SWAT
YIL138C	TPM2	02_07_23	SWAT
YHR177W	YHR177W	02_07_27	SWAT
YGL227W	VID30	02_07_28	SWAT
YGL213C	SKI8	02_07_29	SWAT
YDR527W	RBA50	02_07_30	SWAT
YKL120W	OAC1	02_07_31	SWAT
YGL036W	YGL036W	02_07_32	SWAT
YNR038W	DBP6	02_07_33	SWAT
YNL241C	ZWF1	02_07_34	SWAT
YIL105W-A	YIL105W-A	02_07_35	SWAT
YEL062W	NPR2	02_07_36	SWAT
YDR451C	YHP1	02_07_37	SWAT
YGR278W	CWC22	02_07_39	SWAT
YDR101C	ARX1	02_07_40	SWAT
YJL201W	ECM25	02_07_41	SWAT
YGR155W	CYS4	02_07_42	SWAT
YDL150W	RPC53	02_07_44	SWAT
YDR330W	UBX5	02_07_45	SWAT
YIL054W	YIL054W	02_07_46	SWAT
YLR106C	MDN1	02_07_48	SWAT
YDR321W	ASP1	02_08_01	SWAT
YJR139C	HOM6	02_08_03	SWAT
YKL122C	SRP21	02_08_05	SWAT
YNL108C	YNL108C	02_08_06	SWAT
YGR248W	SOL4	02_08_07	SWAT
YPL181W	CTI6	02_08_08	SWAT
YNL035C	YNL035C	02_08_09	SWAT
YER098W	UBP9	02_08_10	SWAT
YML127W	RSC9	02_08_11	SWAT
YLR216C	CPR6	02_08_12	SWAT
YER186C	YER186C	02_08_14	SWAT
YMR125W	STO1	02_08_15	SWAT
YDR053W	YDR053W	02_08_16	SWAT
YGR238C	KEL2	02_08_17	SWAT
YBL006C	LDB7	02_08_18	SWAT
YJL030W	MAD2	02_08_19	SWAT
YHR111W	UBA4	02_08_20	SWAT
YNR027W	BUD17	02_08_23	SWAT
YNL249C	MPA43	02_08_24	SWAT
YNL277W-A	YNL277W-A	02_08_28	SWAT
YIL108W	YIL108W	02_08_29	SWAT
YGR262C	BUD32	02_08_30	SWAT
YJR118C	ILM1	02_08_31	SWAT
YJL069C	UTP18	02_08_33	SWAT
YPL017C	IRC15	02_08_34	SWAT
YBL046W	PSY4	02_08_35	SWAT
YGL050W	TYW3	02_08_36	SWAT
YPL260W	YPL260W	02_08_37	SWAT
YJL107C	YJL107C	02_08_38	SWAT
YBR123C	TFC1	02_08_39	SWAT
YJR135W-A	TIM8	02_08_40	SWAT
YBL093C	ROX3	02_08_41	SWAT
YDR423C	CAD1	02_08_42	SWAT
YJR133W	XPT1	02_08_43	SWAT
YDR397C	NCB2	02_08_44	SWAT
YKR042W	UTH1	02_08_45	SWAT
YNL201C	PSY2	02_08_46	SWAT
YLL053C	YLL053C	02_08_47	SWAT
YDL040C	NAT1	02_08_48	SWAT
YHR049W	FSH1	02_09_01	SWAT
YIR017C	MET28	02_09_02	SWAT
YLR224W	UCC1	02_09_04	SWAT
YOL036W	YOL036W	02_09_06	SWAT
YJR155W	AAD10	02_09_07	SWAT
YER092W	IES5	02_09_11	SWAT
YMR181C	YMR181C	02_09_12	SWAT
YDR478W	SNM1	02_09_13	SWAT
YDL008W	APC11	02_09_14	SWAT
YOR284W	HUA2	02_09_15	SWAT
YKL082C	RRP14	02_09_16	SWAT
YLR433C	CNA1	02_09_17	SWAT
YOL131W	YOL131W	02_09_18	SWAT
YKL072W	STB6	02_09_19	SWAT
YDR098C	GRX3	02_09_20	SWAT
YMR234W	RNH1	02_09_21	SWAT
YMR185W	RTP1	02_09_22	SWAT
YMR259C	TRM732	02_09_23	SWAT
YCL051W	LRE1	02_09_24	SWAT
YER029C	SMB1	02_09_25	SWAT
YLR394W	CST9	02_09_26	SWAT
YPR066W	UBA3	02_09_27	SWAT
YNL289W	PCL1	02_09_29	SWAT
YPR005C	HAL1	02_09_30	SWAT
YOL068C	HST1	02_09_31	SWAT
YMR114C	YMR114C	02_09_32	SWAT
YOR197W	MCA1	02_09_33	SWAT
YDR454C	GUK1	02_09_36	SWAT
YLR210W	CLB4	02_09_37	SWAT
YDR213W	UPC2	02_09_38	SWAT
YOR359W	VTS1	02_09_41	SWAT
YIR042C	YIR042C	02_09_42	SWAT
YIL038C	NOT3	02_09_43	SWAT
YOR373W	NUD1	02_09_44	SWAT
YBR261C	TAE1	02_09_46	SWAT
YGL014W	PUF4	02_09_47	SWAT
YLR345W	YLR345W	02_09_48	SWAT
YHR163W	SOL3	02_10_01	SWAT
YJL140W	RPB4	02_10_02	SWAT
YHR061C	GIC1	02_10_03	SWAT
YNL083W	SAL1	02_10_04	SWAT
YHR104W	GRE3	02_10_05	SWAT
YBR200W-A	YBR200W-A	02_10_06	SWAT
YER065C	ICL1	02_10_07	SWAT
YAL049C	AIM2	02_10_08	SWAT
YLR392C	ART10	02_10_11	SWAT
YGR264C	MES1	02_10_12	SWAT
YJR142W	YJR142W	02_10_13	SWAT
YBR259W	YBR259W	02_10_14	SWAT
YBR137W	YBR137W	02_10_15	SWAT
YBL004W	UTP20	02_10_16	SWAT
YML005W	TRM12	02_10_17	SWAT
YIL131C	FKH1	02_10_18	SWAT
YPL263C	KEL3	02_10_19	SWAT
YAR019C	CDC15	02_10_20	SWAT
YKL206C	ADD66	02_10_22	SWAT
YJR094C	IME1	02_10_23	SWAT
YOR213C	SAS5	02_10_24	SWAT
YJL157C	FAR1	02_10_25	SWAT
YER143W	DDI1	02_10_26	SWAT
YBL019W	APN2	02_10_27	SWAT
YDR081C	PDC2	02_10_28	SWAT
YBR216C	YBP1	02_10_29	SWAT
YHR207C	SET5	02_10_30	SWAT
YPL093W	NOG1	02_10_31	SWAT
YOL151W	GRE2	02_10_32	SWAT
YER144C	UBP5	02_10_33	SWAT
YBR184W	YBR184W	02_10_34	SWAT
YGL039W	YGL039W	02_10_35	SWAT
YKL007W	CAP1	02_10_36	SWAT
YKL214C	YRA2	02_10_37	SWAT
YER112W	LSM4	02_10_38	SWAT
YHL033C	RPL8A	02_10_41	SWAT
YLR346C	CIS1	02_10_43	SWAT
YDR099W	BMH2	02_10_44	SWAT
YMR133W	REC114	02_10_45	SWAT
YKL215C	OXP1	02_10_47	SWAT
YOR313C	SPS4	02_10_48	SWAT
YNL240C	NAR1	02_11_02	SWAT
YBR114W	RAD16	02_11_03	SWAT
YER132C	PMD1	02_11_04	SWAT
YIL133C	RPL16A	02_11_05	SWAT
YMR095C	SNO1	02_11_06	SWAT
YBR198C	TAF5	02_11_07	SWAT
YDR381C-A	YDR381C-A	02_11_08	SWAT
YBR211C	AME1	02_11_09	SWAT
YML098W	TAF13	02_11_10	SWAT
YIL061C	SNP1	02_11_11	SWAT
YPL152W	RRD2	02_11_12	SWAT
YMR039C	SUB1	02_11_13	SWAT
YFR043C	IRC6	02_11_15	SWAT
YGL245W	GUS1	02_11_16	SWAT
YLR457C	NBP1	02_11_18	SWAT
YNL262W	POL2	02_11_19	SWAT
YDR400W	URH1	02_11_20	SWAT
YDR283C	GCN2	02_11_21	SWAT
YPL267W	ACM1	02_11_22	SWAT
YLR035C	MLH2	02_11_23	SWAT
YGL232W	TAN1	02_11_24	SWAT
YIL003W	CFD1	02_11_26	SWAT
YMR067C	UBX4	02_11_27	SWAT
YJL111W	CCT7	02_11_28	SWAT
YDR186C	YDR186C	02_11_29	SWAT
YGL134W	PCL10	02_11_30	SWAT
YGL091C	NBP35	02_11_32	SWAT
YGR229C	SMI1	02_11_33	SWAT
YDR346C	SVF1	02_11_34	SWAT
YHR178W	STB5	02_11_35	SWAT
YAL013W	DEP1	02_11_36	SWAT
YGR266W	YGR266W	02_11_37	SWAT
YNR012W	URK1	02_11_38	SWAT
YOL148C	SPT20	02_11_39	SWAT
YGR040W	KSS1	02_11_40	SWAT
YFR055W	IRC7	02_11_41	SWAT
YJR148W	BAT2	02_11_42	SWAT
YOL016C	CMK2	02_11_43	SWAT
YDL177C	YDL177C	02_11_44	SWAT
YER114C	BOI2	02_11_45	SWAT
YHR184W	SSP1	02_11_46	SWAT
YGL025C	PGD1	02_11_47	SWAT
YPR086W	SUA7	02_11_48	SWAT
YBL033C	RIB1	02_12_01	SWAT
YOR019W	YOR019W	02_12_02	SWAT
YDR171W	HSP42	02_12_03	SWAT
YBR046C	ZTA1	02_12_04	SWAT
YFR009W	GCN20	02_12_05	SWAT
YGR019W	UGA1	02_12_06	SWAT
YDL236W	PHO13	02_12_07	SWAT
YOL049W	GSH2	02_12_09	SWAT
YGR072W	UPF3	02_12_10	SWAT
YJL156C	SSY5	02_12_11	SWAT
YJL103C	GSM1	02_12_12	SWAT
YBL071W-A	KTI11	02_12_13	SWAT
YER137C	YER137C	02_12_14	SWAT
YJR023C	YJR023C	02_12_15	SWAT
YER070W	RNR1	02_12_16	SWAT
YNL088W	TOP2	02_12_17	SWAT
YOL121C	RPS19A	02_12_19	SWAT
YMR154C	RIM13	02_12_20	SWAT
YJL072C	PSF2	02_12_21	SWAT
YER134C	YER134C	02_12_22	SWAT
YKL139W	CTK1	02_12_23	SWAT
YKR029C	SET3	02_12_24	SWAT
YOL087C	DUF1	02_12_25	SWAT
YGR099W	TEL2	02_12_26	SWAT
YKR056W	TRM2	02_12_27	SWAT
YLR432W	IMD3	02_12_28	SWAT
YER059W	PCL6	02_12_29	SWAT
YDR173C	ARG82	02_12_30	SWAT
YDL042C	SIR2	02_12_31	SWAT
YBL044W	YBL044W	02_12_32	SWAT
YDR183W	PLP1	02_12_33	SWAT
YDR143C	SAN1	02_12_34	SWAT
YOR191W	ULS1	02_12_35	SWAT
YMR121C	RPL15B	02_12_36	SWAT
YPL127C	HHO1	02_12_37	SWAT
YGR035W-A	YGR035W-A	02_12_38	SWAT
YCL030C	HIS4	02_12_39	SWAT
YNL034W	YNL034W	02_12_40	SWAT
YOL097W-A	YOL097W-A	02_12_41	SWAT
YGL192W	IME4	02_12_42	SWAT
YLL021W	SPA2	02_12_44	SWAT
YMR179W	SPT21	02_12_45	SWAT
YOR388C	FDH1	02_12_47	SWAT
YLR233C	EST1	02_12_48	SWAT
YER034W	YER034W	02_13_02	SWAT
YDL092W	SRP14	02_13_03	SWAT
YBR151W	APD1	02_13_04	SWAT
YPR119W	CLB2	02_13_06	SWAT
YPR073C	LTP1	02_13_07	SWAT
YGL011C	SCL1	02_13_08	SWAT
YMR059W	SEN15	02_13_09	SWAT
YML063W	RPS1B	02_13_10	SWAT
YLL063C	AYT1	02_13_13	SWAT
YGL128C	CWC23	02_13_14	SWAT
YML079W	YML079W	02_13_17	SWAT
YKR095W	MLP1	02_13_18	SWAT
YIL150C	MCM10	02_13_22	SWAT
YPL269W	KAR9	02_13_23	SWAT
YLR384C	IKI3	02_13_24	SWAT
YBL016W	FUS3	02_13_25	SWAT
YOL025W	LAG2	02_13_26	SWAT
YCL040W	GLK1	02_13_27	SWAT
YOR208W	PTP2	02_13_28	SWAT
YOL128C	YGK3	02_13_29	SWAT
YGL157W	ARI1	02_13_30	SWAT
YOR206W	NOC2	02_13_31	SWAT
YOR375C	GDH1	02_13_32	SWAT
YIL092W	YIL092W	02_13_34	SWAT
YDR466W	PKH3	02_13_35	SWAT
YKL211C	TRP3	02_13_36	SWAT
YER051W	JHD1	02_13_37	SWAT
YJR149W	YJR149W	02_13_38	SWAT
YNL166C	BNI5	02_13_39	SWAT
YFL047W	RGD2	02_13_41	SWAT
YIL036W	CST6	02_13_42	SWAT
YKR062W	TFA2	02_13_43	SWAT
YDL219W	DTD1	02_13_44	SWAT
YPR072W	NOT5	02_13_45	SWAT
YFR015C	GSY1	02_13_46	SWAT
YIL020C	HIS6	02_13_47	SWAT
YHR196W	UTP9	02_13_48	SWAT
YMR025W	CSI1	02_14_01	SWAT
YHR064C	SSZ1	02_14_02	SWAT
YER052C	HOM3	02_14_03	SWAT
YGR230W	BNS1	02_14_04	SWAT
YER067W	RGI1	02_14_05	SWAT
YMR156C	TPP1	02_14_06	SWAT
YNL312W	RFA2	02_14_07	SWAT
YHR090C	YNG2	02_14_08	SWAT
YOR259C	RPT4	02_14_09	SWAT
YBR165W	UBS1	02_14_10	SWAT
YML099C	ARG81	02_14_13	SWAT
YOR236W	DFR1	02_14_14	SWAT
YHR118C	ORC6	02_14_17	SWAT
YDR131C	YDR131C	02_14_18	SWAT
YDR361C	BCP1	02_14_22	SWAT
YGR169C	PUS6	02_14_23	SWAT
YLR189C	ATG26	02_14_24	SWAT
YDL007W	RPT2	02_14_25	SWAT
YHR033W	YHR033W	02_14_26	SWAT
YDR201W	SPC19	02_14_27	SWAT
YHL048C-A	YHL048C-A	02_14_28	SWAT
YLR002C	NOC3	02_14_29	SWAT
YHR165C	PRP8	02_14_30	SWAT
YDL141W	BPL1	02_14_31	SWAT
YMR168C	CEP3	02_14_32	SWAT
YER139C	RTR1	02_14_33	SWAT
YKR097W	PCK1	02_14_34	SWAT
YOL066C	RIB2	02_14_35	SWAT
YDR507C	GIN4	02_14_36	SWAT
YDR475C	JIP4	02_14_37	SWAT
YMR201C	RAD14	02_14_38	SWAT
YLR221C	RSA3	02_14_39	SWAT
YGR288W	MAL13	02_14_40	SWAT
YMR107W	SPG4	02_14_41	SWAT
YOR107W	RGS2	02_14_42	SWAT
YHR077C	NMD2	02_14_43	SWAT
YNL102W	POL1	02_14_44	SWAT
YLR362W	STE11	02_14_45	SWAT
YOL012C	HTZ1	02_14_46	SWAT
YMR230W	RPS10B	02_14_47	SWAT
YMR053C	STB2	02_14_48	SWAT
YBR017C	KAP104	02_15_01	SWAT
YOR308C	SNU66	02_15_02	SWAT
YLR228C	ECM22	02_15_03	SWAT
YLR361C-A	YLR361C-A	02_15_04	SWAT
YPL038W	MET31	02_15_05	SWAT
YOL072W	THP1	02_15_06	SWAT
YKL033W-A	YKL033W-A	02_15_07	SWAT
YBR272C	HSM3	02_15_08	SWAT
YMR143W	RPS16A	02_15_09	SWAT
YLR127C	APC2	02_15_10	SWAT
YLR045C	STU2	02_15_11	SWAT
YNL278W	CAF120	02_15_12	SWAT
YBL009W	ALK2	02_15_13	SWAT
YBR297W	MAL33	02_15_14	SWAT
YCR106W	RDS1	02_15_16	SWAT
YHL034C	SBP1	02_15_17	SWAT
YMR174C	PAI3	02_15_18	SWAT
YDR515W	SLF1	02_15_19	SWAT
YCL044C	MGR1	02_15_20	SWAT
YDR313C	PIB1	02_15_21	SWAT
YNL138W	SRV2	02_15_22	SWAT
YLR015W	BRE2	02_15_23	SWAT
YOR360C	PDE2	02_15_24	SWAT
YHR069C	RRP4	02_15_25	SWAT
YBR112C	CYC8	02_15_26	SWAT
YJR082C	EAF6	02_15_27	SWAT
YDR325W	YCG1	02_15_28	SWAT
YMR056C	AAC1	02_15_29	SWAT
YGR204W	ADE3	02_15_30	SWAT
YDR104C	SPO71	02_15_31	SWAT
YML114C	TAF8	02_15_32	SWAT
YLR381W	CTF3	02_15_33	SWAT
YDR403W	DIT1	02_15_34	SWAT
YGL061C	DUO1	02_15_35	SWAT
YLR449W	FPR4	02_15_36	SWAT
YOR358W	HAP5	02_15_38	SWAT
YGR044C	RME1	02_15_39	SWAT
YOL055C	THI20	02_15_41	SWAT
YOR179C	SYC1	02_15_42	SWAT
YDR386W	MUS81	02_15_43	SWAT
YMR138W	CIN4	02_15_45	SWAT
YOL124C	TRM11	02_15_46	SWAT
YHR056C	RSC30	02_15_47	SWAT
YOR162C	YRR1	02_15_48	SWAT
YMR278W	PRM15	02_16_01	SWAT
YNL167C	SKO1	02_16_02	SWAT
YEL015W	EDC3	02_16_03	SWAT
YGL211W	NCS6	02_16_04	SWAT
YDR359C	EAF1	02_16_05	SWAT
YIL084C	SDS3	02_16_06	SWAT
YPL042C	SSN3	02_16_07	SWAT
YPL023C	MET12	02_16_08	SWAT
YBL107C	MIX23	02_16_09	SWAT
YBL081W	YBL081W	02_16_10	SWAT
YMR044W	IOC4	02_16_11	SWAT
YBR049C	REB1	02_16_12	SWAT
YIR029W	DAL2	02_16_13	SWAT
YNL018C	YNL018C	02_16_14	SWAT
YGR074W	SMD1	02_16_15	SWAT
YIL019W	FAF1	02_16_16	SWAT
YGR185C	TYS1	02_16_17	SWAT
YGR161C	RTS3	02_16_18	SWAT
YCL057W	PRD1	02_16_19	SWAT
YGL113W	SLD3	02_16_20	SWAT
YJL074C	SMC3	02_16_21	SWAT
YGL097W	SRM1	02_16_22	SWAT
YJL035C	TAD2	02_16_23	SWAT
YGR087C	PDC6	02_16_24	SWAT
YBR193C	MED8	02_16_25	SWAT
YNL031C	HHT2	02_16_26	SWAT
YDR179C	CSN9	02_16_27	SWAT
YOR027W	STI1	02_16_28	SWAT
YLR144C	ACF2	02_16_29	SWAT
YJR154W	YJR154W	02_16_30	SWAT
YDL028C	MPS1	02_16_31	SWAT
YJL173C	RFA3	02_16_32	SWAT
YJR025C	BNA1	02_16_33	SWAT
YCR086W	CSM1	02_16_34	SWAT
YOL115W	PAP2	02_16_35	SWAT
YIL154C	IMP2'	02_16_36	SWAT
YDL039C	PRM7	02_16_37	SWAT
YKL145W	RPT1	02_16_38	SWAT
YLL058W	YLL058W	02_16_39	SWAT
YDL045C	FAD1	02_16_40	SWAT
[truncated: 3,144 more rows]

## Sheet: List of TurboID-HA-ORFs
ORF	Gene	1536 Plate_Row_Col	Tagging type
YEL017W	GTT3	01_01_02	SWAT
YGL037C	PNC1	01_01_04	SWAT
YAL005C	SSA1	01_01_05	SWAT
YEL020C	PXP1	01_01_06	SWAT
YBR161W	CSH1	01_01_07	SWAT
YGL038C	OCH1	01_01_08	SWAT
YEL022W	GEA2	01_01_10	SWAT
YBR162W-A	YSY6	01_01_11	SWAT
YGL041C-B	YGL041C-B	01_01_12	SWAT
YAL009W	SPO7	01_01_13	SWAT
YEL025C	YEL025C	01_01_14	SWAT
YBR164C	ARL1	01_01_15	SWAT
YGL045W	RIM8	01_01_16	SWAT
YAL014C	SYN8	01_01_17	SWAT
YEL027W	VMA3	01_01_18	SWAT
YBR168W	PEX32	01_01_19	SWAT
YGL047W	ALG13	01_01_20	SWAT
YAL018C	LDS1	01_01_21	SWAT
YEL031W	SPF1	01_01_22	SWAT
YBR170C	NPL4	01_01_23	SWAT
YGL051W	MST27	01_01_24	SWAT
YAL022C	FUN26	01_01_25	SWAT
YEL033W	MTC7	01_01_26	SWAT
YBR171W	SEC66	01_01_27	SWAT
YGL053W	PRM8	01_01_28	SWAT
YAL023C	PMT2	01_01_29	SWAT
YEL036C	ANP1	01_01_30	SWAT
YBR172C	SMY2	01_01_31	SWAT
YGL054C	ERV14	01_01_32	SWAT
YAL026C	DRS2	01_01_33	SWAT
YEL048C	TCA17	01_01_34	SWAT
YBR183W	YPC1	01_01_35	SWAT
YAL028W	FRT2	01_01_37	SWAT
YEL051W	VMA8	01_01_38	SWAT
YBR199W	KTR4	01_01_39	SWAT
YGL065C	ALG2	01_01_40	SWAT
YAL030W	SNC1	01_01_41	SWAT
YBR201C-A	YBR201C-A	01_01_43	SWAT
YGL067W	NPY1	01_01_44	SWAT
YAL035W	FUN12	01_01_45	SWAT
YEL064C	AVT2	01_01_46	SWAT
YBR201W	DER1	01_01_47	SWAT
YGL075C	MPS2	01_01_48	SWAT
YJL123C	MTC1	01_02_01	SWAT
YMR264W	CUE1	01_02_02	SWAT
YKL146W	AVT3	01_02_03	SWAT
YNL321W	VNX1	01_02_04	SWAT
YJL127C-B	YJL127C-B	01_02_05	SWAT
YMR266W	RSN1	01_02_06	SWAT
YNL323W	LEM3	01_02_08	SWAT
YJL129C	TRK1	01_02_09	SWAT
YMR272C	SCS7	01_02_10	SWAT
YKL165C	MCD4	01_02_11	SWAT
YNL326C	PFA3	01_02_12	SWAT
YMR274C	RCE1	01_02_14	SWAT
YKL173W	SNU114	01_02_15	SWAT
YNL329C	PEX6	01_02_16	SWAT
YJL139C	YUR1	01_02_17	SWAT
YMR279C	YMR279C	01_02_18	SWAT
YKL174C	TPO5	01_02_19	SWAT
YNL336W	COS1	01_02_20	SWAT
YJL145W	SFH5	01_02_21	SWAT
YMR281W	GPI12	01_02_22	SWAT
YKL175W	ZRT3	01_02_23	SWAT
YNR002C	ATO2	01_02_24	SWAT
YJL091C	GWT1	01_02_25	SWAT
YMR292W	GOT1	01_02_26	SWAT
YKL178C	STE3	01_02_27	SWAT
YNR006W	VPS27	01_02_28	SWAT
YMR296C	LCB1	01_02_30	SWAT
YKL179C	COY1	01_02_31	SWAT
YNR007C	ATG3	01_02_32	SWAT
YJL163C	YJL163C	01_02_33	SWAT
YMR298W	LIP1	01_02_34	SWAT
YKL183C-A	YKL183C-A	01_02_35	SWAT
YNR008W	LRO1	01_02_36	SWAT
YBR086C	IST2	01_02_37	SWAT
YKL187C	FAT3	01_02_39	SWAT
YJL170C	ASG7	01_02_41	SWAT
YMR304W	UBP15	01_02_42	SWAT
YKL188C	PXA2	01_02_43	SWAT
YJL172W	CPS1	01_02_45	SWAT
YIL114C	POR2	01_02_46	SWAT
YNR019W	ARE2	01_02_48	SWAT
YDL027C	MRX9	01_03_01	SWAT
YDL035C	GPR1	01_03_05	SWAT
YGR149W	YGR149W	01_03_06	SWAT
YDL052C	SLC1	01_03_09	SWAT
YGR152C	RSR1	01_03_10	SWAT
YDL054C	MCH1	01_03_13	SWAT
YGR154C	GTO1	01_03_14	SWAT
YDR177W	UBC1	01_03_15	SWAT
YHR175W	CTR2	01_03_16	SWAT
YDL058W	USO1	01_03_17	SWAT
YGR157W	CHO2	01_03_18	SWAT
YDR182W	CDC1	01_03_19	SWAT
YHR175W-A	YHR175W-A	01_03_20	SWAT
YDL065C	PEX19	01_03_21	SWAT
YGR163W	GTR2	01_03_22	SWAT
YHR176W	FMO1	01_03_24	SWAT
YDL072C	YET3	01_03_25	SWAT
YGR166W	TRS65	01_03_26	SWAT
YDR196C	CAB5	01_03_27	SWAT
YHR181W	SVP26	01_03_28	SWAT
YDL077C	VAM6	01_03_29	SWAT
YGR167W	CLC1	01_03_30	SWAT
YDR200C	VPS64	01_03_31	SWAT
YHR186C	KOG1	01_03_32	SWAT
YDL078C	MDH3	01_03_33	SWAT
YGR168C	YGR168C	01_03_34	SWAT
YDR205W	MSC2	01_03_35	SWAT
YDL089W	NUR1	01_03_37	SWAT
YHR192W	LNP1	01_03_40	SWAT
YDL091C	UBX3	01_03_41	SWAT
YGR175C	ERG1	01_03_42	SWAT
YDR216W	ADR1	01_03_43	SWAT
YHR195W	NVJ1	01_03_44	SWAT
YDL093W	PMT5	01_03_45	SWAT
YGR177C	ATF2	01_03_46	SWAT
YDR218C	SPR28	01_03_47	SWAT
YHR213W-A	YHR213W-A	01_03_48	SWAT
YLR081W	GAL2	01_04_01	SWAT
YOR084W	LPX1	01_04_02	SWAT
YLR087C	CSF1	01_04_05	SWAT
YOR086C	TCB1	01_04_06	SWAT
YLR088W	GAA1	01_04_09	SWAT
YOR087W	YVC1	01_04_10	SWAT
YLR092W	SUL2	01_04_13	SWAT
YOR089C	VPS21	01_04_14	SWAT
YML047C	PRM6	01_04_15	SWAT
YPL098C	MGR2	01_04_16	SWAT
YLR093C	NYV1	01_04_17	SWAT
YOR092W	ECM3	01_04_18	SWAT
YML048W	GSF2	01_04_19	SWAT
YPL099C	INA17	01_04_20	SWAT
YLR100W	ERG27	01_04_21	SWAT
YOR093C	CMR2	01_04_22	SWAT
YML052W	SUR7	01_04_23	SWAT
YPL100W	ATG21	01_04_24	SWAT
YLR109W	AHP1	01_04_25	SWAT
YOR094W	ARF3	01_04_26	SWAT
YML054C	CYB2	01_04_27	SWAT
YPL112C	PEX25	01_04_28	SWAT
YLR114C	AVL9	01_04_29	SWAT
YML055W	SPC2	01_04_31	SWAT
YPL117C	IDI1	01_04_32	SWAT
YLR119W	SRN2	01_04_33	SWAT
YOR099W	KTR1	01_04_34	SWAT
YPL119C-A	YPL119C-A	01_04_36	SWAT
YOL009C	MDM12	01_04_37	SWAT
YOR101W	RAS1	01_04_38	SWAT
YML064C	TEM1	01_04_39	SWAT
YPL120W	VPS30	01_04_40	SWAT
YLR130C	ZRT2	01_04_41	SWAT
YOR104W	PIN2	01_04_42	SWAT
YML066C	SMA2	01_04_43	SWAT
YPL123C	RNY1	01_04_44	SWAT
YLR138W	NHA1	01_04_45	SWAT
YOR106W	VAM3	01_04_46	SWAT
YML067C	ERV41	01_04_47	SWAT
YPL137C	GIP3	01_04_48	SWAT
YEL065W	SIT1	01_05_02	SWAT
YBR204C	LDH1	01_05_03	SWAT
YGL077C	HNM1	01_05_04	SWAT
YAL042W	ERV46	01_05_05	SWAT
YEL069C	HXT13	01_05_06	SWAT
YBR205W	KTR3	01_05_07	SWAT
YGL082W	YGL082W	01_05_08	SWAT
YNL064C	YDJ1	01_05_09	SWAT
YER001W	MNN1	01_05_10	SWAT
YBR207W	FTH1	01_05_11	SWAT
YGL083W	SCY1	01_05_12	SWAT
YAL010C	MDM10	01_05_13	SWAT
YER005W	YND1	01_05_14	SWAT
YBR210W	ERV15	01_05_15	SWAT
YGL084C	GUP1	01_05_16	SWAT
YAL064W-B	YAL064W-B	01_05_17	SWAT
YER006W	NUG1	01_05_18	SWAT
YBR214W	SDS24	01_05_19	SWAT
YGL095C	VPS45	01_05_20	SWAT
YAL065C	YAL065C	01_05_21	SWAT
YER008C	SEC3	01_05_22	SWAT
YBR217W	ATG12	01_05_23	SWAT
YGL098W	USE1	01_05_24	SWAT
YAL067C	SEO1	01_05_25	SWAT
YER014W	HEM14	01_05_26	SWAT
YBR219C	YBR219C	01_05_27	SWAT
YGL099W	LSG1	01_05_28	SWAT
YAR027W	UIP3	01_05_29	SWAT
YER015W	FAA2	01_05_30	SWAT
YBR220C	YBR220C	01_05_31	SWAT
YGL104C	VPS73	01_05_32	SWAT
YAR028W	YAR028W	01_05_33	SWAT
YOR180C	DCI1	01_05_34	SWAT
YAR031W	PRM9	01_05_37	SWAT
YER019W	ISC1	01_05_38	SWAT
YAR033W	MST28	01_05_41	SWAT
YER020W	GPA2	01_05_42	SWAT
YBR222C	PCS60	01_05_43	SWAT
YGL108C	YGL108C	01_05_44	SWAT
YAR042W	SWH1	01_05_45	SWAT
YBR235W	VHC1	01_05_47	SWAT
YGL114W	YGL114W	01_05_48	SWAT
YJL183W	MNN11	01_06_01	SWAT
YMR306W	FKS3	01_06_02	SWAT
YKL197C	PEX1	01_06_03	SWAT
YNR021W	YNR021W	01_06_04	SWAT
YJL185C	ATG36	01_06_05	SWAT
YMR319C	FET4	01_06_06	SWAT
YMR134W	ERG29	01_06_07	SWAT
YNR026C	SEC12	01_06_08	SWAT
YJL193W	YJL193W	01_06_09	SWAT
YNL006W	LST8	01_06_10	SWAT
YDR517W	GRH1	01_06_11	SWAT
YNR030W	ALG12	01_06_12	SWAT
YJL194W	CDC6	01_06_13	SWAT
YNL008C	ASI3	01_06_14	SWAT
YJL196C	ELO1	01_06_17	SWAT
YNL009W	IDP3	01_06_18	SWAT
YKL209C	STE6	01_06_19	SWAT
YNR039C	ZRG17	01_06_20	SWAT
YJL198W	PHO90	01_06_21	SWAT
YNL015W	PBI2	01_06_22	SWAT
YNR048W	YNR048W	01_06_24	SWAT
YJL204C	RCY1	01_06_25	SWAT
YNL020C	ARK1	01_06_26	SWAT
YKL217W	JEN1	01_06_27	SWAT
YNR049C	MSO1	01_06_28	SWAT
YJL205C	NCE101	01_06_29	SWAT
YMR060C	SAM37	01_06_30	SWAT
YKL219W	COS9	01_06_31	SWAT
YNR051C	BRE5	01_06_32	SWAT
YJL207C	LAA1	01_06_33	SWAT
YNL029C	KTR5	01_06_34	SWAT
YJL210W	PEX2	01_06_37	SWAT
YNL032W	SIW14	01_06_38	SWAT
YJL212C	OPT1	01_06_41	SWAT
YNL038W	GPI15	01_06_42	SWAT
YKL221W	MCH2	01_06_43	SWAT
YJL214W	HXT8	01_06_45	SWAT
YNL041C	COG6	01_06_46	SWAT
YKR001C	VPS1	01_06_47	SWAT
YNR055C	HOL1	01_06_48	SWAT
YDL095W	PMT1	01_07_01	SWAT
YGR192C	TDH3	01_07_02	SWAT
YDR229W	IVY1	01_07_03	SWAT
YHR214C-D	YHR214C-D	01_07_04	SWAT
YDL099W	BUG1	01_07_05	SWAT
YGR197C	SNG1	01_07_06	SWAT
YDR233C	RTN1	01_07_07	SWAT
YHR214C-E	YHR214C-E	01_07_08	SWAT
YDL100C	GET3	01_07_09	SWAT
YGR198W	YPP1	01_07_10	SWAT
YDL113C	ATG20	01_07_13	SWAT
YGR199W	PMT6	01_07_14	SWAT
YDR238C	SEC26	01_07_15	SWAT
YIL009C-A	EST3	01_07_16	SWAT
YDL121C	YDL121C	01_07_17	SWAT
YGR202C	PCT1	01_07_18	SWAT
YDR244W	PEX5	01_07_19	SWAT
YIL013C	PDR11	01_07_20	SWAT
YDR245W	MNN10	01_07_23	SWAT
YIL016W	SNL1	01_07_24	SWAT
YDR246W	TRS23	01_07_27	SWAT
YIL023C	YKE4	01_07_28	SWAT
YDL122W	UBP1	01_07_29	SWAT
YDR255C	RMD5	01_07_31	SWAT
YIL029C	YIL029C	01_07_32	SWAT
YDL123W	SNA4	01_07_33	SWAT
YGR213C	RTA1	01_07_34	SWAT
YDR256C	CTA1	01_07_35	SWAT
YIL030C	SSM4	01_07_36	SWAT
YGR216C	GPI1	01_07_38	SWAT
YMR313C	TGL3	01_07_39	SWAT
YIL037C	PRM2	01_07_40	SWAT
YDL128W	VCX1	01_07_41	SWAT
YGR221C	TOS2	01_07_42	SWAT
YDR265W	PEX10	01_07_43	SWAT
YIL039W	TED1	01_07_44	SWAT
YDL133W	SRF1	01_07_45	SWAT
YGR223C	HSV2	01_07_46	SWAT
YDR270W	CCC2	01_07_47	SWAT
YIL040W	APQ12	01_07_48	SWAT
YLR145W	RMP1	01_08_01	SWAT
YOR115C	TRS33	01_08_02	SWAT
YML071C	COG8	01_08_03	SWAT
YPL140C	MKK2	01_08_04	SWAT
YLR148W	PEP3	01_08_05	SWAT
YOR149C	SMP3	01_08_06	SWAT
YJL001W	PRE3	01_08_07	SWAT
YPL145C	KES1	01_08_08	SWAT
YLR151C	PCD1	01_08_09	SWAT
YOR153W	PDR5	01_08_10	SWAT
YML075C	HMG1	01_08_11	SWAT
YPL147W	PXA1	01_08_12	SWAT
YLR152C	YLR152C	01_08_13	SWAT
YOR157C	PUP1	01_08_14	SWAT
YML077W	BET5	01_08_15	SWAT
YPL149W	ATG5	01_08_16	SWAT
YLR154C-G	YLR154C-G	01_08_17	SWAT
YOR161C	PNS1	01_08_18	SWAT
YML081W	TDA9	01_08_19	SWAT
YPL156C	PRM4	01_08_20	SWAT
YML085C	TUB1	01_08_23	SWAT
YPL162C	YPL162C	01_08_24	SWAT
YML087C	AIM33	01_08_27	SWAT
YPR133W-A	TOM5	01_08_28	SWAT
YLR166C	SEC10	01_08_29	SWAT
YOR161C-C	YOR161C-C	01_08_30	SWAT
YML097C	VPS9	01_08_31	SWAT
YPL166W	ATG29	01_08_32	SWAT
YLR170C	APS1	01_08_33	SWAT
YOR171C	LCB4	01_08_34	SWAT
YML101C	CUE4	01_08_35	SWAT
YPL175W	SPT14	01_08_36	SWAT
YLR173W	YLR173W	01_08_37	SWAT
YOR175C	ALE1	01_08_38	SWAT
YML104C	MDM1	01_08_39	SWAT
YPL176C	TRE1	01_08_40	SWAT
YLR191W	PEX13	01_08_41	SWAT
YOR178C	GAC1	01_08_42	SWAT
YML115C	VAN1	01_08_43	SWAT
YPL180W	TCO89	01_08_44	SWAT
YLR206W	ENT2	01_08_45	SWAT
YOR183W	FYV12	01_08_46	SWAT
YML116W	ATR1	01_08_47	SWAT
YPL186C	UIP4	01_08_48	SWAT
YAL048C	GEM1	01_09_01	SWAT
YBR241C	YBR241C	01_09_03	SWAT
YGL115W	SNF4	01_09_04	SWAT
YBL001C	ECM15	01_09_05	SWAT
YER031C	YPT31	01_09_06	SWAT
YBR243C	ALG7	01_09_07	SWAT
YNL130C	CPT1	01_09_08	SWAT
YBR254C	TRS20	01_09_11	SWAT
YBL007C	SLA1	01_09_13	SWAT
YER039C	HVG1	01_09_14	SWAT
YBR255C-A	YBR255C-A	01_09_15	SWAT
YGL137W	SEC27	01_09_16	SWAT
YBL010C	YBL010C	01_09_17	SWAT
YER039C-A	YER039C-A	01_09_18	SWAT
YBR255W	MTC4	01_09_19	SWAT
YGL140C	YGL140C	01_09_20	SWAT
YBL011W	SCT1	01_09_21	SWAT
YER044C	ERG28	01_09_22	SWAT
YBR264C	YPT10	01_09_23	SWAT
YGL142C	GPI10	01_09_24	SWAT
YBL020W	RFT1	01_09_25	SWAT
YER053C-A	YER053C-A	01_09_26	SWAT
YBR265W	TSC10	01_09_27	SWAT
YGL145W	TIP20	01_09_28	SWAT
YBL037W	APL3	01_09_29	SWAT
YER056C	FCY2	01_09_30	SWAT
YBR273C	UBX7	01_09_31	SWAT
YGL146C	RRT6	01_09_32	SWAT
YBL039W-B	YBL039W-B	01_09_33	SWAT
YER060W	FCY21	01_09_34	SWAT
YBR283C	SSH1	01_09_35	SWAT
YGL153W	PEX14	01_09_36	SWAT
YER060W-A	FCY22	01_09_38	SWAT
YBL042C	FUI1	01_09_41	SWAT
YER072W	VTC1	01_09_42	SWAT
YBR287W	YBR287W	01_09_43	SWAT
YGL160W	AIM14	01_09_44	SWAT
YBL047C	EDE1	01_09_45	SWAT
YOR165W	SEY1	01_09_46	SWAT
YBR288C	APM3	01_09_47	SWAT
YGL161C	YIP5	01_09_48	SWAT
YJL219W	HXT9	01_10_01	SWAT
YNL046W	YNL046W	01_10_02	SWAT
YKR007W	MEH1	01_10_03	SWAT
YOL026c	MIM1	01_10_05	SWAT
YNL047C	SLM2	01_10_06	SWAT
YKR009C	FOX2	01_10_07	SWAT
YNR062C	YNR062C	01_10_08	SWAT
YKR014C	YPT52	01_10_11	SWAT
YNR065C	YNR065C	01_10_12	SWAT
YJR001W	AVT1	01_10_13	SWAT
YNL048W	ALG11	01_10_14	SWAT
YKR020W	VPS51	01_10_15	SWAT
YNR070W	PDR18	01_10_16	SWAT
YJR005W	APL1	01_10_17	SWAT
YNL049C	SFB2	01_10_18	SWAT
YKR021W	ALY1	01_10_19	SWAT
YNR072W	HXT17	01_10_20	SWAT
YJR009C	TDH2	01_10_21	SWAT
YNL051W	COG5	01_10_22	SWAT
YKR022C	NTR2	01_10_23	SWAT
YNR075W	COS10	01_10_24	SWAT
YJR010C-A	SPC1	01_10_25	SWAT
YNL054W	VAC7	01_10_26	SWAT
YKR026C	GCN3	01_10_27	SWAT
YOL002C	IZH2	01_10_28	SWAT
YJR013W	GPI14	01_10_29	SWAT
YNL065W	AQR1	01_10_30	SWAT
YKR027W	BCH2	01_10_31	SWAT
YOL003C	PFA4	01_10_32	SWAT
YJR015W	YJR015W	01_10_33	SWAT
YNL074C	MLF3	01_10_34	SWAT
YKR030W	GMH1	01_10_35	SWAT
YOL014W	YOL014W	01_10_36	SWAT
YJR019C	TES1	01_10_37	SWAT
YNL080C	EOS1	01_10_38	SWAT
YJR031C	GEA1	01_10_41	SWAT
YNL084C	END3	01_10_42	SWAT
YKR036C	CAF4	01_10_43	SWAT
YOL018C	TLG2	01_10_44	SWAT
YJR040W	GEF1	01_10_45	SWAT
YNL087W	TCB2	01_10_46	SWAT
YKR039W	GAP1	01_10_47	SWAT
YOL019W	YOL019W	01_10_48	SWAT
YDL135C	RDI1	01_11_01	SWAT
YGR224W	AZR1	01_11_02	SWAT
YDR275W	BSC2	01_11_03	SWAT
YIL041W	GVP36	01_11_04	SWAT
YDL137W	ARF2	01_11_05	SWAT
YGR227W	DIE2	01_11_06	SWAT
YDR276C	PMP3	01_11_07	SWAT
YIL043C	CBR1	01_11_08	SWAT
YDL138W	RGT2	01_11_09	SWAT
YGR233C	PHO81	01_11_10	SWAT
YDR281C	PHM6	01_11_11	SWAT
YIL044C	AGE2	01_11_12	SWAT
YDL142C	CRD1	01_11_13	SWAT
YGR236C	SPG1	01_11_14	SWAT
YDR284C	DPP1	01_11_15	SWAT
YIL046W-A	YIL046W-A	01_11_16	SWAT
YDL145C	COP1	01_11_17	SWAT
YGR239C	PEX21	01_11_18	SWAT
YDR292C	SRP101	01_11_19	SWAT
YIL047C	SYG1	01_11_20	SWAT
YDL146W	LDB17	01_11_21	SWAT
YDR294C	DPL1	01_11_23	SWAT
YIL048W	NEO1	01_11_24	SWAT
YDL149W	ATG9	01_11_25	SWAT
YGR247W	CPD1	01_11_26	SWAT
YDR297W	SUR2	01_11_27	SWAT
YIL049W	DFG10	01_11_28	SWAT
YDL161W	ENT1	01_11_29	SWAT
YGR254W	ENO1	01_11_30	SWAT
YDR302W	GPI11	01_11_31	SWAT
YDL180W	YDL180W	01_11_33	SWAT
YGR260W	TNA1	01_11_34	SWAT
YDR307W	PMT7	01_11_35	SWAT
YIL068C	SEC6	01_11_36	SWAT
YGR261C	APL6	01_11_38	SWAT
YDR319C	YFT2	01_11_39	SWAT
YIL076W	SEC28	01_11_40	SWAT
YDL193W	NUS1	01_11_41	SWAT
YGR263C	SAY1	01_11_42	SWAT
YDR320C	SWA2	01_11_43	SWAT
YIL085C	KTR7	01_11_44	SWAT
YDL194W	SNF3	01_11_45	SWAT
YGR270W	YTA7	01_11_46	SWAT
YDR323C	PEP7	01_11_47	SWAT
YIL088C	AVT7	01_11_48	SWAT
YLR208W	SEC13	01_12_01	SWAT
YOR185C	GSP2	01_12_02	SWAT
YPL191C	YPL191C	01_12_04	SWAT
YLR212C	TUB4	01_12_05	SWAT
YOR186W	YOR186W	01_12_06	SWAT
YML121W	GTR1	01_12_07	SWAT
YPL192C	PRM3	01_12_08	SWAT
YLR220W	CCC1	01_12_09	SWAT
YML124C	TUB3	01_12_11	SWAT
YPL195W	APL5	01_12_12	SWAT
YLR229C	CDC42	01_12_13	SWAT
YOR192C	THI72	01_12_14	SWAT
YML125C	PGA3	01_12_15	SWAT
YPL199C	YPL199C	01_12_16	SWAT
YLR237W	THI7	01_12_17	SWAT
YOR193W	PEX27	01_12_18	SWAT
YML131W	YML131W	01_12_19	SWAT
YPL200W	CSM4	01_12_20	SWAT
YLR238W	FAR10	01_12_21	SWAT
YOR216C	RUD3	01_12_22	SWAT
YML132W	COS3	01_12_23	SWAT
YPL204W	HRR25	01_12_24	SWAT
YLR240W	VPS34	01_12_25	SWAT
YOR219C	STE13	01_12_26	SWAT
YMR010W	YMR010W	01_12_27	SWAT
YPL206C	PGC1	01_12_28	SWAT
YLR241W	CSC1	01_12_29	SWAT
YOR223W	DSC3	01_12_30	SWAT
YMR011W	HXT2	01_12_31	SWAT
YPL217C	BMS1	01_12_32	SWAT
YLR242C	ARV1	01_12_33	SWAT
YMR013C	SEC59	01_12_35	SWAT
YPL227C	ALG5	01_12_36	SWAT
YLR246W	ERF2	01_12_37	SWAT
YOR237W	HES1	01_12_38	SWAT
YMR015C	ERG5	01_12_39	SWAT
YLR251W	SYM1	01_12_41	SWAT
YOR241W	MET7	01_12_42	SWAT
YMR018W	YMR018W	01_12_43	SWAT
YPL232W	SSO1	01_12_44	SWAT
YOR242C	SSP2	01_12_46	SWAT
YMR019W	STB4	01_12_47	SWAT
YPL236C	ENV7	01_12_48	SWAT
YER083C	GET2	01_13_02	SWAT
YBR290W	BSD2	01_13_03	SWAT
YGL167C	PMR1	01_13_04	SWAT
YBL058W	SHP1	01_13_05	SWAT
YER087C-B	SBH1	01_13_06	SWAT
YBR293W	VBA2	01_13_07	SWAT
YGL168W	HUR1	01_13_08	SWAT
YBL059W	YBL059W	01_13_09	SWAT
YER093C	TSC11	01_13_10	SWAT
YBL061C	SKT5	01_13_13	SWAT
YER093C-A	AIM11	01_13_14	SWAT
YBL069W	AST1	01_13_17	SWAT
YBL078C	ATG8	01_13_21	SWAT
YER100W	UBC6	01_13_22	SWAT
YBR294W	SUL1	01_13_23	SWAT
YGL180W	ATG1	01_13_24	SWAT
YBL082C	ALG3	01_13_25	SWAT
YER118C	SHO1	01_13_26	SWAT
YKL176C	LST4	01_13_27	SWAT
YGL184C	STR3	01_13_28	SWAT
YBL089W	AVT5	01_13_29	SWAT
YER119C	AVT6	01_13_30	SWAT
YBR296C	PHO89	01_13_31	SWAT
YGL186C	TPN1	01_13_32	SWAT
YBL091C-A	SCS22	01_13_33	SWAT
YER120W	SCS2	01_13_34	SWAT
YBR298C	MAL31	01_13_35	SWAT
YGL194C-A	YGL194C-A	01_13_36	SWAT
YER122C	GLO3	01_13_38	SWAT
YBR301W	PAU24	01_13_39	SWAT
YGL198W	YIP4	01_13_40	SWAT
YBL101C	ECM21	01_13_41	SWAT
YER123W	YCK3	01_13_42	SWAT
YBR302C	COS2	01_13_43	SWAT
YGL204C	YGL204C	01_13_44	SWAT
YBL102W	SFT2	01_13_45	SWAT
YER125W	RSP5	01_13_46	SWAT
YCL001W	RER1	01_13_47	SWAT
YGL205W	POX1	01_13_48	SWAT
YNL090W	RHO2	01_14_02	SWAT
YKR046C	PET10	01_14_03	SWAT
YOL020W	TAT2	01_14_04	SWAT
YJR044C	VPS55	01_14_05	SWAT
YNL093W	YPT53	01_14_06	SWAT
YKR050W	TRK2	01_14_07	SWAT
YJR054W	KCH1	01_14_09	SWAT
YNL095C	YNL095C	01_14_10	SWAT
YJR058C	APS2	01_14_13	SWAT
YNL098C	RAS2	01_14_14	SWAT
YJR066W	TOR1	01_14_17	SWAT
YJR072C	NPA3	01_14_21	SWAT
YNL111C	CYB5	01_14_22	SWAT
YKR051W	YKR051W	01_14_23	SWAT
YOL044W	PEX15	01_14_24	SWAT
YJR073C	OPI3	01_14_25	SWAT
YNL115C	YNL115C	01_14_26	SWAT
YKR053C	YSR3	01_14_27	SWAT
YOL047C	LDS2	01_14_28	SWAT
YJR076C	CDC11	01_14_29	SWAT
YNL117W	MLS1	01_14_30	SWAT
YKR055W	RHO4	01_14_31	SWAT
YOL048C	RRT8	01_14_32	SWAT
YJR086W	STE18	01_14_33	SWAT
YNL125C	ESBP6	01_14_34	SWAT
YKR067W	GPT2	01_14_35	SWAT
YOL053W	AIM39	01_14_36	SWAT
YJR088C	EMC2	01_14_37	SWAT
YNL127W	FAR11	01_14_38	SWAT
YKR068C	BET3	01_14_39	SWAT
YOL060C	MAM3	01_14_40	SWAT
YJR102C	VPS25	01_14_41	SWAT
YNL142W	MEP2	01_14_42	SWAT
YKR084C	HBS1	01_14_43	SWAT
YOL062C	APM4	01_14_44	SWAT
YJR106W	ECM27	01_14_45	SWAT
YNL143C	YNL143C	01_14_46	SWAT
YKR088C	TVP38	01_14_47	SWAT
YOL065C	INP54	01_14_48	SWAT
YDL195W	SEC31	01_15_01	SWAT
YGR281W	YOR1	01_15_02	SWAT
YDR326C	YSP2	01_15_03	SWAT
YIL089W	YIL089W	01_15_04	SWAT
YDL199C	YDL199C	01_15_05	SWAT
YGR284C	ERV29	01_15_06	SWAT
YDR329C	PEX3	01_15_07	SWAT
YIL090W	ICE2	01_15_08	SWAT
YDL204W	RTN2	01_15_09	SWAT
YGR289C	MAL11	01_15_10	SWAT
YDR338C	YDR338C	01_15_11	SWAT
YIL095W	PRK1	01_15_12	SWAT
YDL206W	YDL206W	01_15_13	SWAT
YNL070W	TOM7	01_15_14	SWAT
YDR342C	HXT7	01_15_15	SWAT
YIL102C-A	YIL102C-A	01_15_16	SWAT
YDL210W	UGA4	01_15_17	SWAT
YGR295C	COS6	01_15_18	SWAT
YDR343C	HXT6	01_15_19	SWAT
YIL105C	SLM1	01_15_20	SWAT
YDL211C	YDL211C	01_15_21	SWAT
YHL002W	HSE1	01_15_22	SWAT
YDR345C	HXT3	01_15_23	SWAT
YIL109C	SEC24	01_15_24	SWAT
YDL212W	SHR3	01_15_25	SWAT
YHL003C	LAG1	01_15_26	SWAT
YDR351W	SBE2	01_15_27	SWAT
YIL117C	PRM5	01_15_28	SWAT
YDL222C	FMP45	01_15_29	SWAT
YHL008C	YHL008C	01_15_30	SWAT
YGL169W	SUA5	01_15_31	SWAT
YIL120W	QDR1	01_15_32	SWAT
YDL225W	SHS1	01_15_33	SWAT
YHL016C	DUR3	01_15_34	SWAT
YDR356W	SPC110	01_15_35	SWAT
YDL226C	GCS1	01_15_37	SWAT
YHL019C	APM2	01_15_38	SWAT
YIL124W	AYR1	01_15_40	SWAT
YDL231C	BRE4	01_15_41	SWAT
YHL020C	OPI1	01_15_42	SWAT
YDR366C	YDR366C	01_15_43	SWAT
YIL134C-A	YIL134C-A	01_15_44	SWAT
YHL026C	YHL026C	01_15_46	SWAT
YDR367W	KEI1	01_15_47	SWAT
YIL134W	FLX1	01_15_48	SWAT
YLR262C	YPT6	01_16_01	SWAT
YOR245C	DGA1	01_16_02	SWAT
YMR022W	UBC7	01_16_03	SWAT
YPL244C	HUT1	01_16_04	SWAT
YLR265C	NEJ1	01_16_05	SWAT
YOR246C	ENV9	01_16_06	SWAT
YMR023C	MSS1	01_16_07	SWAT
YPL246C	RBD2	01_16_08	SWAT
YLR268W	SEC22	01_16_09	SWAT
YMR026C	PEX12	01_16_11	SWAT
YPL249C	GYP5	01_16_12	SWAT
YLR284C	ECI1	01_16_13	SWAT
YOR260W	GCD1	01_16_14	SWAT
YMR030W-A	YMR030W-A	01_16_15	SWAT
YPL259C	APM1	01_16_16	SWAT
YLR099W-A	MIM2	01_16_17	SWAT
YOR268C	YOR268C	01_16_18	SWAT
YMR031C	EIS1	01_16_19	SWAT
YPL264C	YPL264C	01_16_20	SWAT
YLR289W	GUF1	01_16_21	SWAT
YOR270C	VPH1	01_16_22	SWAT
YMR034C	RCH1	01_16_23	SWAT
YPL265W	DIP5	01_16_24	SWAT
YLR291C	GCD7	01_16_25	SWAT
YOR271C	FSF1	01_16_26	SWAT
YMR040W	YET2	01_16_27	SWAT
YPL274W	SAM3	01_16_28	SWAT
YLR292C	SEC72	01_16_29	SWAT
YOR273C	TPO4	01_16_30	SWAT
YMR042W	ARG80	01_16_31	SWAT
YPL279C	FEX2	01_16_32	SWAT
YLR297W	YLR297W	01_16_33	SWAT
YPR080W	TEF1	01_16_34	SWAT
YMR052W	FAR3	01_16_35	SWAT
YPR003C	YPR003C	01_16_36	SWAT
YLR299W	ECM38	01_16_37	SWAT
YOR291W	YPK9	01_16_38	SWAT
YMR054W	STV1	01_16_39	SWAT
YPR010C-A	YPR010C-A	01_16_40	SWAT
YLR301W	HRI1	01_16_41	SWAT
YOR292C	YOR292C	01_16_42	SWAT
YPR017C	DSS4	01_16_44	SWAT
YOR298W	MUM3	01_16_46	SWAT
YMR063W	RIM9	01_16_47	SWAT
YPR026W	ATH1	01_16_48	SWAT
YBL105C	PKC1	01_17_01	SWAT
YER129W	SAK1	01_17_02	SWAT
YCL002C	YCL002C	01_17_03	SWAT
YGL206C	CHC1	01_17_04	SWAT
YBL106C	SRO77	01_17_05	SWAT
YER140W	EMP65	01_17_06	SWAT
YCL005W-A	VMA9	01_17_07	SWAT
YGL210W	YPT32	01_17_08	SWAT
YBR002C	RER2	01_17_09	SWAT
YER145C	FTR1	01_17_10	SWAT
YGL212W	VAM7	01_17_12	SWAT
YBR004C	GPI18	01_17_13	SWAT
YER151C	UBP3	01_17_14	SWAT
YCL008C	STP22	01_17_15	SWAT
YGL223C	COG1	01_17_16	SWAT
YBR005W	RCR1	01_17_17	SWAT
YER157W	COG3	01_17_18	SWAT
YCL025C	AGP1	01_17_19	SWAT
YBR008C	FLR1	01_17_21	SWAT
YER166W	DNF1	01_17_22	SWAT
YCL027W	FUS1	01_17_23	SWAT
YGL226C-A	OST5	01_17_24	SWAT
YBR021W	FUR4	01_17_25	SWAT
YER184C	TOG1	01_17_26	SWAT
YCL029C	BIK1	01_17_27	SWAT
YGL230C	YGL230C	01_17_28	SWAT
YCL034W	LSB5	01_17_31	SWAT
YGL231C	EMC4	01_17_32	SWAT
YCL038C	ATG22	01_17_35	SWAT
YGL233W	SEC15	01_17_36	SWAT
YBR023C	CHS3	01_17_37	SWAT
YER185W	PUG1	01_17_38	SWAT
YGL219C	MDM34	01_17_39	SWAT
YGL247W	BRR6	01_17_40	SWAT
YFL004W	VTC2	01_17_42	SWAT
YCL052C	PBN1	01_17_43	SWAT
YBR036C	CSG2	01_17_45	SWAT
YFL005W	SEC4	01_17_46	SWAT
YCL055W	KAR4	01_17_47	SWAT
YGL257C	MNT2	01_17_48	SWAT
YHR027C	RPN1	01_18_01	SWAT
YKR089C	TGL4	01_18_03	SWAT
YOL073C	DSC2	01_18_04	SWAT
YJR112W-A	YJR112W-A	01_18_05	SWAT
YNL144C	YNL144C	01_18_06	SWAT
YKR093W	PTR2	01_18_07	SWAT
YOL075C	YOL075C	01_18_08	SWAT
YJR116W	TDA4	01_18_09	SWAT
YNL145W	MFA2	01_18_10	SWAT
YHL030W	ECM29	01_18_11	SWAT
YOL078W	AVO1	01_18_12	SWAT
YJR124C	YJR124C	01_18_13	SWAT
YNL146W	YNL146W	01_18_14	SWAT
YKR103W	NFT1	01_18_15	SWAT
YOL081W	IRA2	01_18_16	SWAT
YJR125C	ENT3	01_18_17	SWAT
YKR105C	VBA5	01_18_19	SWAT
YOL082W	ATG19	01_18_20	SWAT
YJR126C	VPS70	01_18_21	SWAT
YNL154C	YCK2	01_18_22	SWAT
YKR106W	GEX2	01_18_23	SWAT
YOL083W	ATG34	01_18_24	SWAT
YFR050C	PRE4	01_18_25	SWAT
YNL156C	NSG2	01_18_26	SWAT
YLL001W	DNM1	01_18_27	SWAT
YOL084W	PHM7	01_18_28	SWAT
YLL005C	SPO75	01_18_31	SWAT
YOL092W	YPQ1	01_18_32	SWAT
YLL006W	MMM1	01_18_35	SWAT
YOL100W	PKH2	01_18_36	SWAT
YJR134C	SGM1	01_18_37	SWAT
YNL159C	ASI2	01_18_38	SWAT
YLL006W-A	YLL006W-A	01_18_39	SWAT
YOL101C	IZH4	01_18_40	SWAT
YJR143C	PMT4	01_18_41	SWAT
YHR174W	ENO2	01_18_42	SWAT
YLL010C	PSR1	01_18_43	SWAT
YOL103W	ITR2	01_18_44	SWAT
YJR152W	DAL5	01_18_45	SWAT
YNL163C	RIA1	01_18_46	SWAT
YLL012W	YEH1	01_18_47	SWAT
YOL107W	YOL107W	01_18_48	SWAT
YDL234C	GYP7	01_19_01	SWAT
YHL031C	GOS1	01_19_02	SWAT
YDR371W	CTS2	01_19_03	SWAT
YIL147C	SLN1	01_19_04	SWAT
YDL241W	YDL241W	01_19_05	SWAT
YHL035C	VMR1	01_19_06	SWAT
YDR372C	VPS74	01_19_07	SWAT
YIL158W	AIM20	01_19_08	SWAT
YDL245C	HXT15	01_19_09	SWAT
YHL036W	MUP3	01_19_10	SWAT
YDR373W	FRQ1	01_19_11	SWAT
YIL160C	POT1	01_19_12	SWAT
YDL247W	MPH2	01_19_13	SWAT
YDR380W	ARO10	01_19_15	SWAT
YIL166C	YIL166C	01_19_16	SWAT
YDL248W	COS7	01_19_17	SWAT
YHL043W	ECM34	01_19_18	SWAT
YDR384C	ATO3	01_19_19	SWAT
YIR004W	DJP1	01_19_20	SWAT
YDR003W	RCR2	01_19_21	SWAT
YHL044W	YHL044W	01_19_22	SWAT
YNL026W	SAM50	01_19_23	SWAT
YDR011W	SNQ2	01_19_25	SWAT
YHL047C	ARN2	01_19_26	SWAT
YDR387C	YDR387C	01_19_27	SWAT
YIR006C	PAN1	01_19_28	SWAT
YDR018C	YDR018C	01_19_29	SWAT
YHL048W	COS8	01_19_30	SWAT
YDR388W	RVS167	01_19_31	SWAT
YIR007W	EGH1	01_19_32	SWAT
YDR022C	ATG31	01_19_33	SWAT
YHR001W	OSH7	01_19_34	SWAT
YDR406W	PDR15	01_19_35	SWAT
YIR014W	YIR014W	01_19_36	SWAT
YDR027C	VPS54	01_19_37	SWAT
YHR004C	NEM1	01_19_38	SWAT
YDR407C	TRS120	01_19_39	SWAT
YIR020C	YIR020C	01_19_40	SWAT
YDR033W	MRH1	01_19_41	SWAT
YHR007C	ERG11	01_19_42	SWAT
YDR410C	STE14	01_19_43	SWAT
YIR028W	DAL4	01_19_44	SWAT
YDR034C-A	YDR034C-A	01_19_45	SWAT
YHR007C-A	YHR007C-A	01_19_46	SWAT
YDR411C	DFM1	01_19_47	SWAT
YIR031C	DAL7	01_19_48	SWAT
YLR309C	IMH1	01_20_01	SWAT
YOR299W	BUD7	01_20_02	SWAT
YMR065W	KAR5	01_20_03	SWAT
YPR028W	YOP1	01_20_04	SWAT
YOR301W	RAX1	01_20_06	SWAT
YMR068W	AVO2	01_20_07	SWAT
YPR029C	APL4	01_20_08	SWAT
YLR324W	PEX30	01_20_09	SWAT
YOR133W	EFT1	01_20_10	SWAT
YMR071C	TVP18	01_20_11	SWAT
YPR030W	CSR2	01_20_12	SWAT
YLR326W	YLR326W	01_20_13	SWAT
YOR307C	SLY41	01_20_14	SWAT
YPR032W	SRO7	01_20_16	SWAT
YLR330W	CHS5	01_20_17	SWAT
YOR311C	DGK1	01_20_18	SWAT
YMR079W	SEC14	01_20_19	SWAT
YPR036W	VMA13	01_20_20	SWAT
YLR337C	VRP1	01_20_21	SWAT
YOR316C	COT1	01_20_22	SWAT
YLR342W	FKS1	01_20_25	SWAT
YOR317W	FAA1	01_20_26	SWAT
YMR086W	SEG1	01_20_27	SWAT
YPR037C	ERV2	01_20_28	SWAT
YLR342W-A	YLR342W-A	01_20_29	SWAT
YDR385W	EFT2	01_20_30	SWAT
YMR088C	VBA1	01_20_31	SWAT
YPR049C	ATG11	01_20_32	SWAT
YOR321W	PMT3	01_20_34	SWAT
YMR097C	MTG1	01_20_35	SWAT
YLR353W	BUD8	01_20_37	SWAT
YOR324C	FRT1	01_20_38	SWAT
YMR101C	SRT1	01_20_39	SWAT
YPR063C	YPR063C	01_20_40	SWAT
YLR356W	ATG33	01_20_41	SWAT
YMR109W	MYO5	01_20_43	SWAT
YPR071W	YPR071W	01_20_44	SWAT
YLR360W	VPS38	01_20_45	SWAT
YOR327C	SNC2	01_20_46	SWAT
YMR110C	HFD1	01_20_47	SWAT
YPR075C	OPY2	01_20_48	SWAT
YBR038W	CHS2	01_21_01	SWAT
YFL011W	HXT10	01_21_02	SWAT
YCL056C	PEX34	01_21_03	SWAT
YGL263W	COS12	01_21_04	SWAT
YBR040W	FIG1	01_21_05	SWAT
YFL025C	BST1	01_21_06	SWAT
YCL058C	FYV5	01_21_07	SWAT
YGR004W	PEX31	01_21_08	SWAT
YBR041W	FAT1	01_21_09	SWAT
YFL026W	STE2	01_21_10	SWAT
YCL063W	VAC17	01_21_11	SWAT
YGR009C	SEC9	01_21_12	SWAT
YBR042C	CST26	01_21_13	SWAT
YFL030W	AGX1	01_21_14	SWAT
YCL069W	VBA3	01_21_15	SWAT
YGR016W	YGR016W	01_21_16	SWAT
YBR043C	QDR3	01_21_17	SWAT
YFL034W	MIL1	01_21_18	SWAT
YCL073C	GEX1	01_21_19	SWAT
YGR020C	VMA7	01_21_20	SWAT
YBR054W	YRO2	01_21_21	SWAT
YCR002C	CDC10	01_21_23	SWAT
YGR026W	YGR026W	01_21_24	SWAT
YBR056W	YBR056W	01_21_25	SWAT
YCR004C	YCP4	01_21_27	SWAT
YGR031C-A	NAG1	01_21_28	SWAT
YBR058C-A	TSC3	01_21_29	SWAT
YNL044W	YIP3	01_21_30	SWAT
YCR005C	CIT2	01_21_31	SWAT
YGR032W	GSC2	01_21_32	SWAT
YBR059C	AKL1	01_21_33	SWAT
YFL040W	YFL040W	01_21_34	SWAT
YCR007C	YCR007C	01_21_35	SWAT
YGR036C	CAX4	01_21_36	SWAT
YNL055c	POR1	01_21_37	SWAT
YFL042C	LAM5	01_21_38	SWAT
YCR009C	RVS161	01_21_39	SWAT
YGR037C	ACB1	01_21_40	SWAT
YBR068C	BAP2	01_21_41	SWAT
YFL046W	FMP32	01_21_42	SWAT
YCR010C	ADY2	01_21_43	SWAT
YGR038W	ORM1	01_21_44	SWAT
YBR069C	TAT1	01_21_45	SWAT
YFL050C	ALR2	01_21_46	SWAT
YCR017C	CWH43	01_21_47	SWAT
YGR041W	BUD9	01_21_48	SWAT
YIL065c	FIS1	01_22_01	SWAT
YNL176C	TDA7	01_22_02	SWAT
YLL014W	EMC6	01_22_03	SWAT
YOL110W	SHR5	01_22_04	SWAT
YJR158W	HXT16	01_22_05	SWAT
YNL180C	RHO5	01_22_06	SWAT
YLL015W	BPT1	01_22_07	SWAT
YOL119C	MCH4	01_22_08	SWAT
YJR160C	MPH3	01_22_09	SWAT
YNL181W	YNL181W	01_22_10	SWAT
YLL023C	POM33	01_22_11	SWAT
YOL122C	SMF1	01_22_12	SWAT
YKL002W	DID4	01_22_13	SWAT
YNL183C	NPR1	01_22_14	SWAT
YOL126C	MDH2	01_22_16	SWAT
YKL004W	AUR1	01_22_17	SWAT
YNL188W	KAR1	01_22_18	SWAT
YLL028W	TPO1	01_22_19	SWAT
YHR005C	GPA1	01_22_20	SWAT
YKL006C-A	SFT1	01_22_21	SWAT
YNL192W	CHS1	01_22_22	SWAT
YLL031C	GPI13	01_22_23	SWAT
YOL130W	ALR1	01_22_24	SWAT
YKL008C	LAC1	01_22_25	SWAT
YNL194C	YNL194C	01_22_26	SWAT
YLL038C	ENT4	01_22_27	SWAT
YOL138C	RTC1	01_22_28	SWAT
YKL015W	PUT3	01_22_29	SWAT
YNL202W	SPS19	01_22_30	SWAT
YLL042C	ATG10	01_22_31	SWAT
YOL147C	PEX11	01_22_32	SWAT
YKL020C	SPT23	01_22_33	SWAT
YNL214W	PEX17	01_22_34	SWAT
YLL043W	FPS1	01_22_35	SWAT
YOL152W	FRE7	01_22_36	SWAT
YOR322C	LDB19	01_22_37	SWAT
YNL217W	YNL217W	01_22_38	SWAT
YLL048C	YBT1	01_22_39	SWAT
YOL156W	HXT11	01_22_40	SWAT
YKL026C	GPX1	01_22_41	SWAT
YNL223W	ATG4	01_22_42	SWAT
YLL052C	AQY2	01_22_43	SWAT
YOL158C	ENB1	01_22_44	SWAT
YKL037W	AIM26	01_22_45	SWAT
YNL227C	JJJ1	01_22_46	SWAT
YLL055W	YCT1	01_22_47	SWAT
YOL162W	YOL162W	01_22_48	SWAT
YDR034W-B	YDR034W-B	01_23_01	SWAT
YHR016C	YSC84	01_23_02	SWAT
YGL010W	MPO1	01_23_03	SWAT
YIR032C	DAL3	01_23_04	SWAT
YDR038C	ENA5	01_23_05	SWAT
YHR021W-A	ECM12	01_23_06	SWAT
YDR424C	DYN2	01_23_07	SWAT
YIR033W	MGA2	01_23_08	SWAT
YDR434W	GPI17	01_23_11	SWAT
YIR034C	LYS1	01_23_12	SWAT
YDR039C	ENA2	01_23_13	SWAT
YHR028C	DAP2	01_23_14	SWAT
YDR437W	GPI19	01_23_15	SWAT
YIR037W	HYR1	01_23_16	SWAT
YDR040C	ENA1	01_23_17	SWAT
YHR030C	SLT2	01_23_18	SWAT
YDR046C	BAP3	01_23_21	SWAT
YHR032W	ERC1	01_23_22	SWAT
YHR036W	BRL1	01_23_26	SWAT
YBR180W	DTR1	01_23_27	SWAT
YNL058C	YNL058C	01_23_28	SWAT
YBR179c	FZO1	01_23_29	SWAT
YHR039C	MSC7	01_23_30	SWAT
YDR438W	THI74	01_23_31	SWAT
YIR038C	GTT1	01_23_32	SWAT
YDR062W	LCB2	01_23_33	SWAT
YHR039C-A	VMA10	01_23_34	SWAT
YDR452W	PPN1	01_23_35	SWAT
YJR117W	STE24	01_23_36	SWAT
YHR048W	YHK8	01_23_38	SWAT
YDR456W	NHX1	01_23_39	SWAT
YJL005W	CYR1	01_23_40	SWAT
YDR072C	IPT1	01_23_41	SWAT
YHR050W	SMF2	01_23_42	SWAT
YDR458C	HEH2	01_23_43	SWAT
YJL012C	VTC4	01_23_44	SWAT
YDR080W	VPS41	01_23_45	SWAT
YHR053C	CUP1-1	01_23_46	SWAT
YDR459C	PFA5	01_23_47	SWAT
YJL019W	MPS3	01_23_48	SWAT
YLR361C	DCR2	01_24_01	SWAT
YOR328W	PDR10	01_24_02	SWAT
YMR118C	SHH3	01_24_03	SWAT
YPR079W	MRL1	01_24_04	SWAT
YLR368W	MDM30	01_24_05	SWAT
YOR329C	SCD5	01_24_06	SWAT
YMR119W	ASI1	01_24_07	SWAT
YPR088C	SRP54	01_24_08	SWAT
YMR123W	PKR1	01_24_11	SWAT
YPR091C	NVJ2	01_24_12	SWAT
YLR371W	ROM2	01_24_13	SWAT
YOR332W	VMA4	01_24_14	SWAT
YMR129W	POM152	01_24_15	SWAT
YPR095C	SYT1	01_24_16	SWAT
YLR372W	ELO3	01_24_17	SWAT
YOR348C	PUT4	01_24_18	SWAT
YLR376C	PSY3	01_24_21	SWAT
YOR357C	SNX3	01_24_22	SWAT
YOR370C	MRS6	01_24_26	SWAT
YCR032W	BPH1	01_24_27	SWAT
YHR083W	SAM35	01_24_28	SWAT
YLR380W	CSR1	01_24_29	SWAT
YOR377W	ATF1	01_24_30	SWAT
YMR148W	OSW5	01_24_31	SWAT
YPR103W	PRE2	01_24_32	SWAT
YLR389C	STE23	01_24_33	SWAT
YOR378W	AMF1	01_24_34	SWAT
YMR152W	YIM1	01_24_35	SWAT
YPR105C	COG4	01_24_36	SWAT
YOR045w	TOM6	01_24_37	SWAT
YMR155W	YMR155W	01_24_39	SWAT
YPR109W	YPR109W	01_24_40	SWAT
YLR396C	VPS33	01_24_41	SWAT
YOR394W	PAU21	01_24_42	SWAT
YAL040C	CLN3	01_24_43	SWAT
YPR113W	PIS1	01_24_44	SWAT
YGL181W	GTS1	01_24_45	SWAT
YOL137W	BSC6	01_24_46	SWAT
YMR159C	ATG16	01_24_47	SWAT
YPR114W	YPR114W	01_24_48	SWAT
YBR070C	ALG14	01_25_01	SWAT
YFL054C	AQY3	01_25_02	SWAT
YCR021C	HSP30	01_25_03	SWAT
YGR048W	UFD1	01_25_04	SWAT
YBR074W	PFF1	01_25_05	SWAT
YFL055W	AGP3	01_25_06	SWAT
YGR055W	MUP1	01_25_08	SWAT
YBR077C	SLM4	01_25_09	SWAT
YFL062W	COS4	01_25_10	SWAT
YCL021W-A	YCL021W-A	01_25_11	SWAT
YGR057C	LST7	01_25_12	SWAT
YGR049W	SCM4	01_25_13	SWAT
YFL066C	YFL066C	01_25_14	SWAT
YCR024C-B	YCR024C-B	01_25_15	SWAT
YGR058W	PEF1	01_25_16	SWAT
YBR080C	SEC18	01_25_17	SWAT
YFL068W	YFL068W	01_25_18	SWAT
YCR026C	NPP1	01_25_19	SWAT
YGR059W	SPR3	01_25_20	SWAT
YBR090C	YBR090C	01_25_21	SWAT
YOR103C	OST2	01_25_22	SWAT
YCR027C	RHB1	01_25_23	SWAT
YBR230C	OM14	01_25_25	SWAT
YFR006W	YFR006W	01_25_26	SWAT
YCR028C	FEN2	01_25_27	SWAT
YGR065C	VHT1	01_25_28	SWAT
YBR096W	YBR096W	01_25_29	SWAT
YFR008W	FAR7	01_25_30	SWAT
YGR068C	ART5	01_25_32	SWAT
YBR097W	VPS15	01_25_33	SWAT
YML123C	PHO84	01_25_34	SWAT
YCR037C	PHO87	01_25_35	SWAT
YGR077C	PEX8	01_25_36	SWAT
YBR102C	EXO84	01_25_37	SWAT
YFR021W	ATG18	01_25_38	SWAT
YGR083C	GCD2	01_25_40	SWAT
YBR105C	VID24	01_25_41	SWAT
YFR022W	ROG3	01_25_42	SWAT
YCR048W	ARE1	01_25_43	SWAT
YGR086C	PIL1	01_25_44	SWAT
YBR106W	PHO88	01_25_45	SWAT
YFR032C-B	YFR032C-B	01_25_46	SWAT
YCR067C	SED4	01_25_47	SWAT
YGR089W	NNF2	01_25_48	SWAT
YKL041W	VPS24	01_26_01	SWAT
YNL231C	PDR16	01_26_02	SWAT
YLL061W	MMP1	01_26_03	SWAT
YOL163W	YOL163W	01_26_04	SWAT
YKL044W	MMO1	01_26_05	SWAT
YNL234W	YNL234W	01_26_06	SWAT
YLR004C	THI73	01_26_07	SWAT
YOL164W-A	YOL164W-A	01_26_08	SWAT
YKL047W	ANR2	01_26_09	SWAT
YNL242W	ATG2	01_26_10	SWAT
YLR018C	POM34	01_26_11	SWAT
YNR056C	BIO5	01_26_12	SWAT
YNL243W	SLA2	01_26_14	SWAT
YLR019W	PSR2	01_26_15	SWAT
YOR002W	ALG6	01_26_16	SWAT
YKL063C	YKL063C	01_26_17	SWAT
YNL257C	SIP3	01_26_18	SWAT
YLR020C	YEH2	01_26_19	SWAT
YGR191W	HIP1	01_26_20	SWAT
YNL258C	DSL1	01_26_22	SWAT
YLR023C	IZH3	01_26_23	SWAT
YOR011W	AUS1	01_26_24	SWAT
YKL065C	YET1	01_26_25	SWAT
YNL263C	YIF1	01_26_26	SWAT
YOR018W	ROD1	01_26_28	SWAT
YKL065W-A	YKL065W-A	01_26_29	SWAT
YNL264C	PDR17	01_26_30	SWAT
YLR026C	SED5	01_26_31	SWAT
YOR030W	DFG16	01_26_32	SWAT
YKL069W	YKL069W	01_26_33	SWAT
YNL268W	LYP1	01_26_34	SWAT
YLR027C	AAT2	01_26_35	SWAT
YOR032W-A	YOR032W-A	01_26_36	SWAT
YKL080W	VMA5	01_26_37	SWAT
YLR034C	SMF3	01_26_39	SWAT
YOR034C	AKR2	01_26_40	SWAT
YKL094W	YJU3	01_26_41	SWAT
YJL039C	NUP192	01_26_43	SWAT
YOR036W	PEP12	01_26_44	SWAT
YKL096C-B	YKL096C-B	01_26_45	SWAT
YNL275W	BOR1	01_26_46	SWAT
YLR039C	RIC1	01_26_47	SWAT
YOR043W	WHI2	01_26_48	SWAT
YDR084C	TVP23	01_27_01	SWAT
YHR055C	CUP1-2	01_27_02	SWAT
YDR461W	MFA1	01_27_03	SWAT
YJL024C	APS3	01_27_04	SWAT
YDR086C	SSS1	01_27_05	SWAT
YHR060W	VMA22	01_27_06	SWAT
YDR468C	TLG1	01_27_07	SWAT
YJL028W	YJL028W	01_27_08	SWAT
YDR089W	YDR089W	01_27_09	SWAT
YHR072W	ERG7	01_27_10	SWAT
YDR472W	TRS31	01_27_11	SWAT
YJL029C	VPS53	01_27_12	SWAT
YDR090C	YDR090C	01_27_13	SWAT
YHR073W	OSH3	01_27_14	SWAT
YDR476C	YDR476C	01_27_15	SWAT
YJL031C	BET4	01_27_16	SWAT
YDR093W	DNF2	01_27_17	SWAT
YHR092C	HXT4	01_27_18	SWAT
YDR479C	PEX29	01_27_19	SWAT
YJL036W	SNX4	01_27_20	SWAT
YDR100W	TVP15	01_27_21	SWAT
YHR094C	HXT1	01_27_22	SWAT
YDR481C	PHO8	01_27_23	SWAT
YJL038C	LOH1	01_27_24	SWAT
YDR105C	TMS1	01_27_25	SWAT
YHR096C	HXT5	01_27_26	SWAT
YDR483W	KRE2	01_27_27	SWAT
YJL044C	GYP6	01_27_28	SWAT
YDR108W	TRS85	01_27_29	SWAT
YDR484W	VPS52	01_27_31	SWAT
YJL051W	IRC8	01_27_32	SWAT
YDR490C	PKH1	01_27_35	SWAT
YJL052W	TDH1	01_27_36	SWAT
YDR492W	IZH1	01_27_39	SWAT
YJL058C	BIT61	01_27_40	SWAT
YDR495C	VPS3	01_27_43	SWAT
YJL059W	YHC3	01_27_44	SWAT
YHR108W	GGA2	01_27_46	SWAT
YDR497C	ITR1	01_27_47	SWAT
YJL077C	ICS3	01_27_48	SWAT
YLR411W	CTR3	01_28_01	SWAT
YPL004C	LSP1	01_28_02	SWAT
YMR161W	HLJ1	01_28_03	SWAT
YPR117W	YPR117W	01_28_04	SWAT
YLR417W	VPS36	01_28_05	SWAT
YPL010W	RET3	01_28_06	SWAT
YMR162C	DNF3	01_28_07	SWAT
YPR124W	CTR1	01_28_08	SWAT
YLR423C	ATG17	01_28_09	SWAT
YPL019C	VTC3	01_28_10	SWAT
YMR163C	INP2	01_28_11	SWAT
YPR128C	ANT1	01_28_12	SWAT
YLR426W	TDA5	01_28_13	SWAT
YPL032C	SVL3	01_28_14	SWAT
YMR165C	PAH1	01_28_15	SWAT
YPR138C	MEP3	01_28_16	SWAT
YLR440C	SEC39	01_28_17	SWAT
YPL036W	PMA2	01_28_18	SWAT
YMR173W	DDR48	01_28_19	SWAT
YPR139C	LOA1	01_28_20	SWAT
YLR443W	ECM7	01_28_21	SWAT
YPL041C	MRX11	01_28_22	SWAT
YMR183C	SSO2	01_28_23	SWAT
YPR140W	TAZ1	01_28_24	SWAT
YLR447C	VMA6	01_28_25	SWAT
YPL045W	VPS16	01_28_26	SWAT
YMR187C	YMR187C	01_28_27	SWAT
YPR141C	KAR3	01_28_28	SWAT
YLR450W	HMG2	01_28_29	SWAT
YMR192W	GYL1	01_28_31	SWAT
YPR147C	YPR147C	01_28_32	SWAT
YMR197C	VTI1	01_28_35	SWAT
YPR149W	NCE102	01_28_36	SWAT
YMR198W	CIK1	01_28_39	SWAT
YPR153W	YPR153W	01_28_40	SWAT
YMR202W	ERG2	01_28_43	SWAT
YPR156C	TPO3	01_28_44	SWAT
YPL051W	ARL3	01_28_46	SWAT
YMR204C	INP1	01_28_47	SWAT
YPR159C-A	YPR159C-A	01_28_48	SWAT
YBR109C	CMD1	01_29_01	SWAT
YFR035C	YFR035C	01_29_02	SWAT
YCR068W	ATG15	01_29_03	SWAT
YGR105W	VMA21	01_29_04	SWAT
YCR075C	ERS1	01_29_07	SWAT
YGR120C	COG2	01_29_08	SWAT
YGR217W	CCH1	01_29_11	SWAT
YGR121C	MEP1	01_29_12	SWAT
YBR110W	ALG1	01_29_13	SWAT
YFR038W	IRC5	01_29_14	SWAT
YCR094W	CDC50	01_29_15	SWAT
YGR125W	YGR125W	01_29_16	SWAT
YBR126W-A	MEO1	01_29_17	SWAT
YFR042W	KEG1	01_29_18	SWAT
YCR098C	GIT1	01_29_19	SWAT
YGL008C	PMA1	01_29_20	SWAT
YBR127C	VMA2	01_29_21	SWAT
YFR048W	RMD8	01_29_22	SWAT
YDL001W	RMD1	01_29_23	SWAT
YGR131W	FHN1	01_29_24	SWAT
YBR128C	ATG14	01_29_25	SWAT
YFR051C	RET2	01_29_26	SWAT
YDL009C	YDL009C	01_29_27	SWAT
YGR133W	PEX4	01_29_28	SWAT
YBR131W	CCZ1	01_29_29	SWAT
YDL012C	YDL012C	01_29_31	SWAT
YGR134W	CAF130	01_29_32	SWAT
YBR132C	AGP2	01_29_33	SWAT
YGL005C	COG7	01_29_34	SWAT
YDL015C	TSC13	01_29_35	SWAT
YGR138C	TPO2	01_29_36	SWAT
YBR147W	RTC2	01_29_37	SWAT
YGL006W	PMC1	01_29_38	SWAT
YDL019C	OSH2	01_29_39	SWAT
YGR141W	VPS62	01_29_40	SWAT
YBR150C	TBS1	01_29_41	SWAT
YGL012W	ERG4	01_29_42	SWAT
YDL022C-A	YDL022C-A	01_29_43	SWAT
YGR143W	SKN1	01_29_44	SWAT
YGR144W	THI4	01_29_48	SWAT
YOR228C	MCP1	01_30_01	SWAT
YNL279W	PRM1	01_30_02	SWAT
YLR043C	TRX1	01_30_03	SWAT
YOR044W	IRC23	01_30_04	SWAT
YLR046C	YLR046C	01_30_07	SWAT
YOR049C	RSB1	01_30_08	SWAT
YLR047C	FRE8	01_30_11	SWAT
YOR059C	LPL1	01_30_12	SWAT
YMR017W	SPO20	01_30_13	SWAT
YNL280C	ERG24	01_30_14	SWAT
YLR050C	YLR050C	01_30_15	SWAT
YOR060C	SLD7	01_30_16	SWAT
YKL105C	SEG2	01_30_17	SWAT
YLR056W	ERG3	01_30_19	SWAT
YOR067C	ALG8	01_30_20	SWAT
YKL119C	VPH2	01_30_21	SWAT
YNL293W	MSB3	01_30_22	SWAT
YLR057W	MNL2	01_30_23	SWAT
YOR068C	VAM10	01_30_24	SWAT
YKL124W	SSH4	01_30_25	SWAT
YNL294C	RIM21	01_30_26	SWAT
YLR064W	PER33	01_30_27	SWAT
YOR070C	GYP1	01_30_28	SWAT
YKL129C	MYO3	01_30_29	SWAT
YLR065C	ENV10	01_30_31	SWAT
YPL234C	VMA11	01_30_32	SWAT
YKL130C	SHE2	01_30_33	SWAT
YOR034C-A	YOR034C-A	01_30_34	SWAT
YLR066W	SPC3	01_30_35	SWAT
YOR075W	UFE1	01_30_36	SWAT
YKL133C	YKL133C	01_30_37	SWAT
YNL304W	YPT11	01_30_38	SWAT
YLR072W	LAM6	01_30_39	SWAT
YOR076C	SKI7	01_30_40	SWAT
YKL135C	APL2	01_30_41	SWAT
YNL305C	BXI1	01_30_42	SWAT
YLR078C	BOS1	01_30_43	SWAT
YOR079C	ATX2	01_30_44	SWAT
YKL140W	TGL1	01_30_45	SWAT
YNL318C	HXT14	01_30_46	SWAT
YLR080W	EMP46	01_30_47	SWAT
YOR081C	TGL5	01_30_48	SWAT
YDR119W	VBA4	01_31_01	SWAT
YHR114W	BZZ1	01_31_02	SWAT
YDR498C	SEC20	01_31_03	SWAT
YJL080C	SCP160	01_31_04	SWAT
YDR126W	SWF1	01_31_05	SWAT
YHR123W	EPT1	01_31_06	SWAT
YDR503C	LPP1	01_31_07	SWAT
YJL084C	ALY2	01_31_08	SWAT
YDR135C	YCF1	01_31_09	SWAT
YHR131C	YHR131C	01_31_10	SWAT
YDR504C	SPG3	01_31_11	SWAT
YJL085W	EXO70	01_31_12	SWAT
YDR137W	RGP1	01_31_13	SWAT
YHR133C	NSG1	01_31_14	SWAT
YDR508C	GNP1	01_31_15	SWAT
YJL093C	TOK1	01_31_16	SWAT
YDR141C	DOP1	01_31_17	SWAT
YHR135C	YCK1	01_31_18	SWAT
YDR513W	GRX2	01_31_19	SWAT
YJL094C	KHA1	01_31_20	SWAT
YDR142C	PEX7	01_31_21	SWAT
YHR142W	CHS7	01_31_22	SWAT
YDR522C	SPS2	01_31_23	SWAT
YJL095W	BCK1	01_31_24	SWAT
YDR153C	ENT5	01_31_25	SWAT
YHR149C	SKG6	01_31_26	SWAT
YDR524C	AGE1	01_31_27	SWAT
YJL097W	PHS1	01_31_28	SWAT
YDR160W	SSY1	01_31_29	SWAT
YHR150W	PEX28	01_31_30	SWAT
YDR525W-A	SNA2	01_31_31	SWAT
YJL099W	CHS6	01_31_32	SWAT
YDR164C	SEC1	01_31_33	SWAT
YHR155W	LAM1	01_31_34	SWAT
YDR536W	STL1	01_31_35	SWAT
YJL100W	LSB6	01_31_36	SWAT
YDR166C	SEC5	01_31_37	SWAT
YHR160C	PEX18	01_31_38	SWAT
YEL013W	VAC8	01_31_39	SWAT
YJL108C	PRM10	01_31_40	SWAT
YDR170C	SEC7	01_31_41	SWAT
YHR161C	YAP1801	01_31_42	SWAT
YEL016C	NPP2	01_31_43	SWAT
YJL112W	MDV1	01_31_44	SWAT
YHR171W	ATG7	01_31_46	SWAT
YEL017C-A	PMP2	01_31_47	SWAT
YJL117W	PHO86	01_31_48	SWAT
YML001W	YPT7	01_32_01	SWAT
YPL053C	KTR6	01_32_02	SWAT
YMR208W	ERG12	01_32_03	SWAT
YPR159W	KRE6	01_32_04	SWAT
YML006C	GIS4	01_32_05	SWAT
YPL057C	SUR1	01_32_06	SWAT
YMR212C	EFR3	01_32_07	SWAT
YML008C	ERG6	01_32_09	SWAT
YPL058C	PDR12	01_32_10	SWAT
YDL192W	ARF1	01_32_11	SWAT
YPR170W-B	YPR170W-B	01_32_12	SWAT
YML013W	UBX2	01_32_13	SWAT
YPL065W	VPS28	01_32_14	SWAT
YMR221C	YMR221C	01_32_15	SWAT
YPR173C	VPS4	01_32_16	SWAT
YML018C	YML018C	01_32_17	SWAT
YPL070W	MUK1	01_32_18	SWAT
YMR231W	PEP5	01_32_19	SWAT
YPR176C	BET2	01_32_20	SWAT
YML019W	OST6	01_32_21	SWAT
YMR232W	FUS2	01_32_23	SWAT
YPR181C	SEC23	01_32_24	SWAT
YML028W	TSA1	01_32_25	SWAT
YPL084W	BRO1	01_32_26	SWAT
YMR237W	BCH1	01_32_27	SWAT
YPR183W	DPM1	01_32_28	SWAT
YML029W	USA1	01_32_29	SWAT
YPL085W	SEC16	01_32_30	SWAT
YMR243C	ZRC1	01_32_31	SWAT
YPR185W	ATG13	01_32_32	SWAT
YML031W	NDC1	01_32_33	SWAT
YPL087W	YDC1	01_32_34	SWAT
YMR246W	FAA4	01_32_35	SWAT
YPR192W	AQY1	01_32_36	SWAT
YML034W	SRC1	01_32_37	SWAT
YPL092W	SSU1	01_32_38	SWAT
YMR253C	YMR253C	01_32_39	SWAT
YPR194C	OPT2	01_32_40	SWAT
YML037C	YML037C	01_32_41	SWAT
YPR198W	SGE1	01_32_44	SWAT
YML042W	CAT2	01_32_45	SWAT
YPL096C-A	ERI1	01_32_46	SWAT
YMR258C	ROY1	01_32_47	SWAT
YPR201W	ARR3	01_32_48	SWAT
YJR098C	YJR098C	02_01_01	SWAT
YGL080W	MPC1	02_01_02	SWAT
YFL034C-A	RPL22B	02_01_03	SWAT
YFL033C	RIM15	02_01_04	SWAT
YLR453C	RIF2	02_01_05	SWAT
YKL183W	LOT5	02_01_07	SWAT
YDR147W	EKI1	02_01_08	SWAT
YDL048C	STP4	02_01_09	SWAT
YOR069W	VPS5	02_01_10	SWAT
YBR034C	HMT1	02_01_11	SWAT
YGL174W	BUD13	02_01_12	SWAT
YPR074C	TKL1	02_01_13	SWAT
YGR129W	SYF2	02_01_14	SWAT
YMR167W	MLH1	02_01_15	SWAT
YPR102C	RPL11A	02_01_16	SWAT
YKL151C	YKL151C	02_01_17	SWAT
YDR370C	DXO1	02_01_18	SWAT
YDL197C	ASF2	02_01_19	SWAT
YER078W-A	YER078W-A	02_01_20	SWAT
YPL228W	CET1	02_01_21	SWAT
YHR052W	CIC1	02_01_22	SWAT
YOL051W	GAL11	02_01_23	SWAT
YCL010C	SGF29	02_01_24	SWAT
YMR265C	YMR265C	02_01_27	SWAT
YOR124C	UBP2	02_01_28	SWAT
YEL041W	YEF1	02_01_29	SWAT
YHR132W-A	IGO2	02_01_30	SWAT
YBL104C	SEA4	02_01_31	SWAT
YDR021W	FAL1	02_01_32	SWAT
YKL112W	ABF1	02_01_33	SWAT
YGR211W	ZPR1	02_01_36	SWAT
YDL005C	MED2	02_01_37	SWAT
YLR448W	RPL6B	02_01_38	SWAT
YBL035C	POL12	02_01_39	SWAT
YOR283W	YOR283W	02_01_40	SWAT
YFL017W-A	SMX2	02_01_41	SWAT
YCR019W	MAK32	02_01_42	SWAT
YNL086W	SNN1	02_01_43	SWAT
YMR111C	YMR111C	02_01_44	SWAT
YGL262W	YGL262W	02_01_45	SWAT
YIL129C	TAO3	02_01_46	SWAT
YLR412W	BER1	02_01_47	SWAT
YOR353C	SOG2	02_01_48	SWAT
YBR094W	PBY1	02_02_01	SWAT
YDR263C	DIN7	02_02_02	SWAT
YOL086W-A	MHF1	02_02_03	SWAT
YGL147C	RPL9A	02_02_04	SWAT
YLR435W	TSR2	02_02_06	SWAT
YDR379W	RGA2	02_02_07	SWAT
YIL002W-A	YIL002W-A	02_02_09	SWAT
YDR486C	VPS60	02_02_10	SWAT
YIL144W	NDC80	02_02_11	SWAT
YBR126C	TPS1	02_02_12	SWAT
YGR123C	PPT1	02_02_13	SWAT
YOR319W	HSH49	02_02_15	SWAT
YJR092W	BUD4	02_02_16	SWAT
YNL197C	WHI3	02_02_17	SWAT
YDR150W	NUM1	02_02_18	SWAT
YPL229W	YPL229W	02_02_19	SWAT
YHR193C	EGD2	02_02_20	SWAT
YBR107C	IML3	02_02_21	SWAT
YDR378C	LSM6	02_02_22	SWAT
YML103C	NUP188	02_02_23	SWAT
YOL015W	IRC10	02_02_24	SWAT
YOR145C	PNO1	02_02_25	SWAT
YBR200W	BEM1	02_02_27	SWAT
YDR533C	HSP31	02_02_28	SWAT
YJL020C	BBC1	02_02_29	SWAT
YEL026W	SNU13	02_02_30	SWAT
YJL136W-A	YJL136W-A	02_02_31	SWAT
YPL125W	KAP120	02_02_32	SWAT
YKL125W	RRN3	02_02_33	SWAT
YLR313C	SPH1	02_02_34	SWAT
YLR276C	DBP9	02_02_35	SWAT
YJL033W	HCA4	02_02_36	SWAT
YOL029C	YOL029C	02_02_37	SWAT
YPL018W	CTF19	02_02_38	SWAT
YDR003W-A	YDR003W-A	02_02_39	SWAT
YPL171C	OYE3	02_02_40	SWAT
YOR298C-A	MBF1	02_02_41	SWAT
YHL010C	ETP1	02_02_42	SWAT
YCL047C	POF1	02_02_43	SWAT
YJR129C	EFM3	02_02_44	SWAT
YIL145C	PAN6	02_02_45	SWAT
YLR445W	GMC2	02_02_46	SWAT
YEL029C	BUD16	02_02_47	SWAT
YBR271W	EFM2	02_02_48	SWAT
YBR225W	YBR225W	02_03_01	SWAT
YDR487C	RIB3	02_03_02	SWAT
YLR451W	LEU3	02_03_05	SWAT
YLR277C	YSH1	02_03_06	SWAT
YNL097C	PHO23	02_03_09	SWAT
YFL041W-A	YFL041W-A	02_03_13	SWAT
YFL010W-A	AUA1	02_03_14	SWAT
YFL021W	GAT1	02_03_15	SWAT
YJL025W	RRN7	02_03_16	SWAT
YBL049W	MOH1	02_03_17	SWAT
YKL213C	DOA1	02_03_18	SWAT
YKL045W	PRI2	02_03_20	SWAT
YGL166W	CUP2	02_03_21	SWAT
YNL261W	ORC5	02_03_22	SWAT
YLR199C	PBA1	02_03_24	SWAT
YOR131C	YOR131C	02_03_25	SWAT
YCL001W-A	YCL001W-A	02_03_26	SWAT
YFL034C-B	MOB2	02_03_27	SWAT
YHR128W	FUR1	02_03_28	SWAT
YPL024W	RMI1	02_03_29	SWAT
YOR337W	TEA1	02_03_30	SWAT
YJR136C	TTI2	02_03_31	SWAT
YPR089W	YPR089W	02_03_32	SWAT
YLL046C	RNP1	02_03_33	SWAT
YMR263W	SAP30	02_03_34	SWAT
YDR068W	DOS2	02_03_35	SWAT
YDR092W	UBC13	02_03_36	SWAT
YAL064C-A	TDA8	02_03_37	SWAT
YDL116W	NUP84	02_03_38	SWAT
YDR132C	YDR132C	02_03_39	SWAT
YCL014W	BUD3	02_03_40	SWAT
YCR020C	PET18	02_03_41	SWAT
YOR039W	CKB2	02_03_42	SWAT
YIL057C	RGI2	02_03_44	SWAT
YNL157W	IGO1	02_03_45	SWAT
YGL252C	RTG2	02_03_47	SWAT
YIL143C	SSL2	02_03_48	SWAT
YPL170W	DAP1	02_04_01	SWAT
YNL022C	RCM1	02_04_02	SWAT
YLR031W	YLR031W	02_04_06	SWAT
YPL037C	EGD1	02_04_09	SWAT
YAL041W	CDC24	02_04_10	SWAT
YLR003C	CMS1	02_04_13	SWAT
YPR111W	DBF20	02_04_14	SWAT
YNL140C	YNL140C	02_04_15	SWAT
YPL026C	SKS1	02_04_16	SWAT
YGR122W	YGR122W	02_04_17	SWAT
YDR251W	PAM1	02_04_18	SWAT
YER136W	GDI1	02_04_19	SWAT
YNL091W	NST1	02_04_20	SWAT
YGL251C	HFM1	02_04_21	SWAT
YOL146W	PSF3	02_04_22	SWAT
YDL208W	NHP2	02_04_23	SWAT
YGL078C	DBP3	02_04_24	SWAT
YDR123C	INO2	02_04_25	SWAT
YAL063C-A	YAL063C-A	02_04_26	SWAT
YML100W-A	YML100W-A	02_04_27	SWAT
YHR025W	THR1	02_04_29	SWAT
YLR196W	PWP1	02_04_30	SWAT
YMR153W	NUP53	02_04_31	SWAT
YER054C	GIP2	02_04_32	SWAT
YOL090W	MSH2	02_04_33	SWAT
YNL206C	RTT106	02_04_34	SWAT
YOR064C	YNG1	02_04_35	SWAT
YKL087C	CYT2	02_04_36	SWAT
YOL143C	RIB4	02_04_37	SWAT
YLR408C	BLS1	02_04_38	SWAT
YOR111W	YOR111W	02_04_39	SWAT
YDR306C	YDR306C	02_04_40	SWAT
YLR200W	YKE2	02_04_42	SWAT
YDL213C	NOP6	02_04_45	SWAT
YPL153C	RAD53	02_04_46	SWAT
YBR060C	ORC2	02_04_47	SWAT
YIR003W	AIM21	02_04_48	SWAT
YER096W	SHC1	02_05_01	SWAT
YLL054C	YLL054C	02_05_02	SWAT
YOR164C	GET4	02_05_04	SWAT
YJR017C	ESS1	02_05_05	SWAT
YDR235W	PRP42	02_05_06	SWAT
YFL003C	MSH4	02_05_08	SWAT
YMR316W	DIA1	02_05_10	SWAT
YNL173C	MDG1	02_05_11	SWAT
YNR004W	SWM2	02_05_12	SWAT
YPL256C	CLN2	02_05_13	SWAT
YDR328C	SKP1	02_05_14	SWAT
YPR008W	HAA1	02_05_15	SWAT
YLR367W	RPS22B	02_05_16	SWAT
YGR061C	ADE6	02_05_17	SWAT
YER030W	CHZ1	02_05_18	SWAT
YBR182C-A	YBR182C-A	02_05_19	SWAT
YDR485C	VPS72	02_05_20	SWAT
YDR191W	HST4	02_05_21	SWAT
YOR221C	MCT1	02_05_22	SWAT
YLR005W	SSL1	02_05_23	SWAT
YMR085W	YMR085W	02_05_24	SWAT
YLR325C	RPL38	02_05_25	SWAT
YMR309C	NIP1	02_05_26	SWAT
YDL021W	GPM2	02_05_27	SWAT
YEL053C	MAK10	02_05_28	SWAT
YDR118W	APC4	02_05_29	SWAT
YHR019C	DED81	02_05_30	SWAT
YNR015W	SMM1	02_05_31	SWAT
YEL018W	EAF5	02_05_32	SWAT
YJL053W	PEP8	02_05_34	SWAT
YGR146C-A	YGR146C-A	02_05_37	SWAT
YPL250C	ATG41	02_05_38	SWAT
YDL230W	PTP1	02_05_41	SWAT
YML058W	SML1	02_05_44	SWAT
YML017W	PSP2	02_05_45	SWAT
YBR215W	HPC2	02_05_46	SWAT
YER055C	HIS1	02_05_47	SWAT
YNL196C	SLZ1	02_05_48	SWAT
YBR057C	MUM2	02_06_01	SWAT
YJR140C	HIR3	02_06_02	SWAT
YPR062W	FCY1	02_06_03	SWAT
YDR158W	HOM2	02_06_04	SWAT
YGL094C	PAN2	02_06_05	SWAT
YHR156C	LIN1	02_06_06	SWAT
YCR051W	YCR051W	02_06_07	SWAT
YDL134C	PPH21	02_06_08	SWAT
YLR352W	YLR352W	02_06_09	SWAT
YCR102C	YCR102C	02_06_10	SWAT
YIL113W	SDP1	02_06_11	SWAT
YMR219W	ESC1	02_06_12	SWAT
YER007W	PAC2	02_06_13	SWAT
YOR173W	DCS2	02_06_14	SWAT
YOR143C	THI80	02_06_15	SWAT
YDR267C	CIA1	02_06_16	SWAT
YMR016C	SOK2	02_06_17	SWAT
YBR087W	RFC5	02_06_18	SWAT
YHL006C	SHU1	02_06_19	SWAT
YGR267C	FOL2	02_06_20	SWAT
YIL116W	HIS5	02_06_21	SWAT
YGR017W	YGR017W	02_06_22	SWAT
YKL013C	ARC19	02_06_23	SWAT
YDR374C	PHO92	02_06_25	SWAT
YKL018W	SWD2	02_06_27	SWAT
YIL064W	EFM4	02_06_28	SWAT
YLR209C	PNP1	02_06_29	SWAT
YJL101C	GSH1	02_06_30	SWAT
YFL023W	BUD27	02_06_31	SWAT
YKL142W	MRP8	02_06_32	SWAT
YBR156C	SLI15	02_06_33	SWAT
YGL164C	YRB30	02_06_34	SWAT
YMR210W	MGL2	02_06_37	SWAT
YKL017C	HCS1	02_06_38	SWAT
YOR376W-A	YOR376W-A	02_06_41	SWAT
YKL159C	RCN1	02_06_42	SWAT
YLR254C	NDL1	02_06_43	SWAT
YER121W	YER121W	02_06_44	SWAT
YMR032W	HOF1	02_06_46	SWAT
YNR040W	YNR040W	02_06_47	SWAT
YOR243C	PUS7	02_06_48	SWAT
YGR251W	NOP19	02_07_01	SWAT
YCL039W	GID7	02_07_02	SWAT
YHR002W	LEU5	02_07_03	SWAT
YDR335W	MSN5	02_07_04	SWAT
YMR233W	TRI1	02_07_05	SWAT
YDR005C	MAF1	02_07_06	SWAT
YKR018C	YKR018C	02_07_07	SWAT
YBR076W	ECM8	02_07_08	SWAT
YOR274W	MOD5	02_07_09	SWAT
YJL076W	NET1	02_07_10	SWAT
YIL139C	REV7	02_07_11	SWAT
YDR047W	HEM12	02_07_12	SWAT
YAL027W	SAW1	02_07_13	SWAT
YNL011C	YNL011C	02_07_14	SWAT
YCR093W	CDC39	02_07_15	SWAT
YDR279W	RNH202	02_07_16	SWAT
YCR096C	HMRA2	02_07_17	SWAT
YDR097C	MSH6	02_07_18	SWAT
YDR528W	HLR1	02_07_19	SWAT
YJL089W	SIP4	02_07_20	SWAT
YIL138C	TPM2	02_07_23	SWAT
YHR177W	YHR177W	02_07_27	SWAT
YGL227W	VID30	02_07_28	SWAT
YGL213C	SKI8	02_07_29	SWAT
YDR527W	RBA50	02_07_30	SWAT
YKL120W	OAC1	02_07_31	SWAT
YGL036W	YGL036W	02_07_32	SWAT
YNR038W	DBP6	02_07_33	SWAT
YNL241C	ZWF1	02_07_34	SWAT
YIL105W-A	YIL105W-A	02_07_35	SWAT
YEL062W	NPR2	02_07_36	SWAT
YDR451C	YHP1	02_07_37	SWAT
YHR159W	TDA11	02_07_38	SWAT
YGR278W	CWC22	02_07_39	SWAT
YDR101C	ARX1	02_07_40	SWAT
YJL201W	ECM25	02_07_41	SWAT
YGR155W	CYS4	02_07_42	SWAT
YDL150W	RPC53	02_07_44	SWAT
YDR330W	UBX5	02_07_45	SWAT
YIL054W	YIL054W	02_07_46	SWAT
YLR106C	MDN1	02_07_48	SWAT
YDR321W	ASP1	02_08_01	SWAT
YJR139C	HOM6	02_08_03	SWAT
YKL122C	SRP21	02_08_05	SWAT
YNL108C	YNL108C	02_08_06	SWAT
YGR248W	SOL4	02_08_07	SWAT
YPL181W	CTI6	02_08_08	SWAT
YNL035C	YNL035C	02_08_09	SWAT
YER098W	UBP9	02_08_10	SWAT
YML127W	RSC9	02_08_11	SWAT
YLR216C	CPR6	02_08_12	SWAT
YER186C	YER186C	02_08_14	SWAT
YMR125W	STO1	02_08_15	SWAT
YGR238C	KEL2	02_08_17	SWAT
YBL006C	LDB7	02_08_18	SWAT
YJL030W	MAD2	02_08_19	SWAT
YHR111W	UBA4	02_08_20	SWAT
YNR027W	BUD17	02_08_23	SWAT
YNL249C	MPA43	02_08_24	SWAT
YER133W	GLC7	02_08_27	SWAT
YNL277W-A	YNL277W-A	02_08_28	SWAT
YIL108W	YIL108W	02_08_29	SWAT
YGR262C	BUD32	02_08_30	SWAT
YJR118C	ILM1	02_08_31	SWAT
YJL069C	UTP18	02_08_33	SWAT
YPL017C	IRC15	02_08_34	SWAT
YBL046W	PSY4	02_08_35	SWAT
YGL050W	TYW3	02_08_36	SWAT
YPL260W	YPL260W	02_08_37	SWAT
YJL107C	YJL107C	02_08_38	SWAT
YBR123C	TFC1	02_08_39	SWAT
YJR135W-A	TIM8	02_08_40	SWAT
YBL093C	ROX3	02_08_41	SWAT
YDR423C	CAD1	02_08_42	SWAT
YJR133W	XPT1	02_08_43	SWAT
YDR397C	NCB2	02_08_44	SWAT
YKR042W	UTH1	02_08_45	SWAT
YNL201C	PSY2	02_08_46	SWAT
YLL053C	YLL053C	02_08_47	SWAT
YDL040C	NAT1	02_08_48	SWAT
YHR049W	FSH1	02_09_01	SWAT
YIR017C	MET28	02_09_02	SWAT
YLR224W	UCC1	02_09_04	SWAT
YOL036W	YOL036W	02_09_06	SWAT
YJR155W	AAD10	02_09_07	SWAT
YER092W	IES5	02_09_11	SWAT
YMR181C	YMR181C	02_09_12	SWAT
YDR478W	SNM1	02_09_13	SWAT
YDL008W	APC11	02_09_14	SWAT
YOR284W	HUA2	02_09_15	SWAT
YKL082C	RRP14	02_09_16	SWAT
YLR433C	CNA1	02_09_17	SWAT
YOL131W	YOL131W	02_09_18	SWAT
YKL072W	STB6	02_09_19	SWAT
YDR098C	GRX3	02_09_20	SWAT
YMR234W	RNH1	02_09_21	SWAT
YMR185W	RTP1	02_09_22	SWAT
YMR259C	TRM732	02_09_23	SWAT
YCL051W	LRE1	02_09_24	SWAT
YLR394W	CST9	02_09_26	SWAT
YPR066W	UBA3	02_09_27	SWAT
YOR380W	RDR1	02_09_28	SWAT
YNL289W	PCL1	02_09_29	SWAT
YPR005C	HAL1	02_09_30	SWAT
YOL068C	HST1	02_09_31	SWAT
YMR114C	YMR114C	02_09_32	SWAT
YOR197W	MCA1	02_09_33	SWAT
YDR454C	GUK1	02_09_36	SWAT
YLR210W	CLB4	02_09_37	SWAT
YDR213W	UPC2	02_09_38	SWAT
YOR359W	VTS1	02_09_41	SWAT
YIR042C	YIR042C	02_09_42	SWAT
YIL038C	NOT3	02_09_43	SWAT
YOR373W	NUD1	02_09_44	SWAT
YBR261C	TAE1	02_09_46	SWAT
YGL014W	PUF4	02_09_47	SWAT
YLR345W	YLR345W	02_09_48	SWAT
YHR163W	SOL3	02_10_01	SWAT
YJL140W	RPB4	02_10_02	SWAT
YHR061C	GIC1	02_10_03	SWAT
YNL083W	SAL1	02_10_04	SWAT
YHR104W	GRE3	02_10_05	SWAT
YBR200W-A	YBR200W-A	02_10_06	SWAT
YER065C	ICL1	02_10_07	SWAT
YAL049C	AIM2	02_10_08	SWAT
YLR392C	ART10	02_10_11	SWAT
YGR264C	MES1	02_10_12	SWAT
YJR142W	YJR142W	02_10_13	SWAT
YBR259W	YBR259W	02_10_14	SWAT
YBR137W	YBR137W	02_10_15	SWAT
YBL004W	UTP20	02_10_16	SWAT
YML005W	TRM12	02_10_17	SWAT
YIL131C	FKH1	02_10_18	SWAT
YPL263C	KEL3	02_10_19	SWAT
YAR019C	CDC15	02_10_20	SWAT
YDR091C	RLI1	02_10_21	SWAT
YKL206C	ADD66	02_10_22	SWAT
YJR094C	IME1	02_10_23	SWAT
YOR213C	SAS5	02_10_24	SWAT
YJL157C	FAR1	02_10_25	SWAT
YER143W	DDI1	02_10_26	SWAT
YBL019W	APN2	02_10_27	SWAT
YDR081C	PDC2	02_10_28	SWAT
YBR216C	YBP1	02_10_29	SWAT
YHR207C	SET5	02_10_30	SWAT
YPL093W	NOG1	02_10_31	SWAT
YOL151W	GRE2	02_10_32	SWAT
YER144C	UBP5	02_10_33	SWAT
YBR184W	YBR184W	02_10_34	SWAT
YGL039W	YGL039W	02_10_35	SWAT
YKL007W	CAP1	02_10_36	SWAT
YKL214C	YRA2	02_10_37	SWAT
YER112W	LSM4	02_10_38	SWAT
YHL033C	RPL8A	02_10_41	SWAT
YLR346C	CIS1	02_10_43	SWAT
YDR099W	BMH2	02_10_44	SWAT
YMR133W	REC114	02_10_45	SWAT
YKL215C	OXP1	02_10_47	SWAT
YOR313C	SPS4	02_10_48	SWAT
YNL240C	NAR1	02_11_02	SWAT
YBR114W	RAD16	02_11_03	SWAT
YER132C	PMD1	02_11_04	SWAT
YIL133C	RPL16A	02_11_05	SWAT
YMR095C	SNO1	02_11_06	SWAT
YDR381C-A	YDR381C-A	02_11_08	SWAT
YBR211C	AME1	02_11_09	SWAT
YML098W	TAF13	02_11_10	SWAT
YIL061C	SNP1	02_11_11	SWAT
YPL152W	RRD2	02_11_12	SWAT
YMR039C	SUB1	02_11_13	SWAT
YFR043C	IRC6	02_11_15	SWAT
YLR457C	NBP1	02_11_18	SWAT
YDR400W	URH1	02_11_20	SWAT
YDR283C	GCN2	02_11_21	SWAT
YPL267W	ACM1	02_11_22	SWAT
YLR035C	MLH2	02_11_23	SWAT
YGL232W	TAN1	02_11_24	SWAT
YIL003W	CFD1	02_11_26	SWAT
YMR067C	UBX4	02_11_27	SWAT
YDR186C	YDR186C	02_11_29	SWAT
YGL134W	PCL10	02_11_30	SWAT
YGL091C	NBP35	02_11_32	SWAT
YGR229C	SMI1	02_11_33	SWAT
YDR346C	SVF1	02_11_34	SWAT
YHR178W	STB5	02_11_35	SWAT
YAL013W	DEP1	02_11_36	SWAT
YGR266W	YGR266W	02_11_37	SWAT
YNR012W	URK1	02_11_38	SWAT
YOL148C	SPT20	02_11_39	SWAT
YGR040W	KSS1	02_11_40	SWAT
YFR055W	IRC7	02_11_41	SWAT
YJR148W	BAT2	02_11_42	SWAT
YOL016C	CMK2	02_11_43	SWAT
YDL177C	YDL177C	02_11_44	SWAT
YER114C	BOI2	02_11_45	SWAT
YHR184W	SSP1	02_11_46	SWAT
YGL025C	PGD1	02_11_47	SWAT
YPR086W	SUA7	02_11_48	SWAT
YBL033C	RIB1	02_12_01	SWAT
YOR019W	YOR019W	02_12_02	SWAT
YDR171W	HSP42	02_12_03	SWAT
YBR046C	ZTA1	02_12_04	SWAT
YFR009W	GCN20	02_12_05	SWAT
YGR019W	UGA1	02_12_06	SWAT
YDL236W	PHO13	02_12_07	SWAT
YOL049W	GSH2	02_12_09	SWAT
YGR072W	UPF3	02_12_10	SWAT
YJL156C	SSY5	02_12_11	SWAT
YJL103C	GSM1	02_12_12	SWAT
YBL071W-A	KTI11	02_12_13	SWAT
YER137C	YER137C	02_12_14	SWAT
YJR023C	YJR023C	02_12_15	SWAT
YER070W	RNR1	02_12_16	SWAT
YNL088W	TOP2	02_12_17	SWAT
YOL121C	RPS19A	02_12_19	SWAT
YMR154C	RIM13	02_12_20	SWAT
YJL072C	PSF2	02_12_21	SWAT
YER134C	YER134C	02_12_22	SWAT
YKL139W	CTK1	02_12_23	SWAT
YKR029C	SET3	02_12_24	SWAT
YOL087C	DUF1	02_12_25	SWAT
YGR099W	TEL2	02_12_26	SWAT
YKR056W	TRM2	02_12_27	SWAT
YLR432W	IMD3	02_12_28	SWAT
YER059W	PCL6	02_12_29	SWAT
YDR173C	ARG82	02_12_30	SWAT
YDL042C	SIR2	02_12_31	SWAT
YBL044W	YBL044W	02_12_32	SWAT
YDR183W	PLP1	02_12_33	SWAT
YDR143C	SAN1	02_12_34	SWAT
YOR191W	ULS1	02_12_35	SWAT
YMR121C	RPL15B	02_12_36	SWAT
YPL127C	HHO1	02_12_37	SWAT
YGR035W-A	YGR035W-A	02_12_38	SWAT
YCL030C	HIS4	02_12_39	SWAT
YNL034W	YNL034W	02_12_40	SWAT
YOL097W-A	YOL097W-A	02_12_41	SWAT
YGL192W	IME4	02_12_42	SWAT
YML073C	RPL6A	02_12_43	SWAT
YLL021W	SPA2	02_12_44	SWAT
YMR179W	SPT21	02_12_45	SWAT
YOR388C	FDH1	02_12_47	SWAT
YLR233C	EST1	02_12_48	SWAT
YER034W	YER034W	02_13_02	SWAT
YDL092W	SRP14	02_13_03	SWAT
YBR151W	APD1	02_13_04	SWAT
YPR119W	CLB2	02_13_06	SWAT
YPR073C	LTP1	02_13_07	SWAT
YMR059W	SEN15	02_13_09	SWAT
YML063W	RPS1B	02_13_10	SWAT
YLL063C	AYT1	02_13_13	SWAT
YGL128C	CWC23	02_13_14	SWAT
YML079W	YML079W	02_13_17	SWAT
YKR095W	MLP1	02_13_18	SWAT
YIL150C	MCM10	02_13_22	SWAT
YPL269W	KAR9	02_13_23	SWAT
YLR384C	IKI3	02_13_24	SWAT
YBL016W	FUS3	02_13_25	SWAT
YOL025W	LAG2	02_13_26	SWAT
YCL040W	GLK1	02_13_27	SWAT
YOR208W	PTP2	02_13_28	SWAT
YOL128C	YGK3	02_13_29	SWAT
YGL157W	ARI1	02_13_30	SWAT
YOR206W	NOC2	02_13_31	SWAT
YOR375C	GDH1	02_13_32	SWAT
YFL002C	SPB4	02_13_33	SWAT
YIL092W	YIL092W	02_13_34	SWAT
YDR466W	PKH3	02_13_35	SWAT
YKL211C	TRP3	02_13_36	SWAT
YER051W	JHD1	02_13_37	SWAT
YJR149W	YJR149W	02_13_38	SWAT
YNL166C	BNI5	02_13_39	SWAT
YER156C	YER156C	02_13_40	SWAT
YFL047W	RGD2	02_13_41	SWAT
YIL036W	CST6	02_13_42	SWAT
YKR062W	TFA2	02_13_43	SWAT
YDL219W	DTD1	02_13_44	SWAT
YPR072W	NOT5	02_13_45	SWAT
YFR015C	GSY1	02_13_46	SWAT
YIL020C	HIS6	02_13_47	SWAT
YMR025W	CSI1	02_14_01	SWAT
YHR064C	SSZ1	02_14_02	SWAT
YER052C	HOM3	02_14_03	SWAT
YGR230W	BNS1	02_14_04	SWAT
YER067W	RGI1	02_14_05	SWAT
YMR156C	TPP1	02_14_06	SWAT
YHR090C	YNG2	02_14_08	SWAT
YBR165W	UBS1	02_14_10	SWAT
YML099C	ARG81	02_14_13	SWAT
YOR236W	DFR1	02_14_14	SWAT
YHR118C	ORC6	02_14_17	SWAT
YDR131C	YDR131C	02_14_18	SWAT
YDR361C	BCP1	02_14_22	SWAT
YGR169C	PUS6	02_14_23	SWAT
YLR189C	ATG26	02_14_24	SWAT
YDL007W	RPT2	02_14_25	SWAT
YHR033W	YHR033W	02_14_26	SWAT
YDR201W	SPC19	02_14_27	SWAT
YHL048C-A	YHL048C-A	02_14_28	SWAT
YLR002C	NOC3	02_14_29	SWAT
YHR165C	PRP8	02_14_30	SWAT
YDL141W	BPL1	02_14_31	SWAT
YMR168C	CEP3	02_14_32	SWAT
YER139C	RTR1	02_14_33	SWAT
YKR097W	PCK1	02_14_34	SWAT
YOL066C	RIB2	02_14_35	SWAT
YDR507C	GIN4	02_14_36	SWAT
YDR475C	JIP4	02_14_37	SWAT
YMR201C	RAD14	02_14_38	SWAT
YLR221C	RSA3	02_14_39	SWAT
YGR288W	MAL13	02_14_40	SWAT
YMR107W	SPG4	02_14_41	SWAT
YOR107W	RGS2	02_14_42	SWAT
YHR077C	NMD2	02_14_43	SWAT
YNL102W	POL1	02_14_44	SWAT
YLR362W	STE11	02_14_45	SWAT
YOL012C	HTZ1	02_14_46	SWAT
YMR230W	RPS10B	02_14_47	SWAT
YMR053C	STB2	02_14_48	SWAT
YBR017C	KAP104	02_15_01	SWAT
YOR308C	SNU66	02_15_02	SWAT
YLR228C	ECM22	02_15_03	SWAT
YLR361C-A	YLR361C-A	02_15_04	SWAT
YPL038W	MET31	02_15_05	SWAT
YOL072W	THP1	02_15_06	SWAT
YKL033W-A	YKL033W-A	02_15_07	SWAT
YBR272C	HSM3	02_15_08	SWAT
YMR143W	RPS16A	02_15_09	SWAT
YLR127C	APC2	02_15_10	SWAT
YLR045C	STU2	02_15_11	SWAT
YNL278W	CAF120	02_15_12	SWAT
YBL009W	ALK2	02_15_13	SWAT
YBR297W	MAL33	02_15_14	SWAT
YCR106W	RDS1	02_15_16	SWAT
YHL034C	SBP1	02_15_17	SWAT
YMR174C	PAI3	02_15_18	SWAT
YDR515W	SLF1	02_15_19	SWAT
YCL044C	MGR1	02_15_20	SWAT
YDR313C	PIB1	02_15_21	SWAT
YNL138W	SRV2	02_15_22	SWAT
YLR015W	BRE2	02_15_23	SWAT
YHR069C	RRP4	02_15_25	SWAT
YBR112C	CYC8	02_15_26	SWAT
YJR082C	EAF6	02_15_27	SWAT
YDR325W	YCG1	02_15_28	SWAT
YMR056C	AAC1	02_15_29	SWAT
YGR204W	ADE3	02_15_30	SWAT
YDR104C	SPO71	02_15_31	SWAT
YML114C	TAF8	02_15_32	SWAT
YLR381W	CTF3	02_15_33	SWAT
YDR403W	DIT1	02_15_34	SWAT
YGL061C	DUO1	02_15_35	SWAT
YLR449W	FPR4	02_15_36	SWAT
YPL266W	DIM1	02_15_37	SWAT
YOR358W	HAP5	02_15_38	SWAT
YGR044C	RME1	02_15_39	SWAT
YOL055C	THI20	02_15_41	SWAT
YOR179C	SYC1	02_15_42	SWAT
YDR386W	MUS81	02_15_43	SWAT
YBR252W	DUT1	02_15_44	SWAT
YMR138W	CIN4	02_15_45	SWAT
YOL124C	TRM11	02_15_46	SWAT
YHR056C	RSC30	02_15_47	SWAT
YOR162C	YRR1	02_15_48	SWAT
YMR278W	PRM15	02_16_01	SWAT
YNL167C	SKO1	02_16_02	SWAT
YEL015W	EDC3	02_16_03	SWAT
YGL211W	NCS6	02_16_04	SWAT
YDR359C	EAF1	02_16_05	SWAT
YIL084C	SDS3	02_16_06	SWAT
YPL042C	SSN3	02_16_07	SWAT
YPL023C	MET12	02_16_08	SWAT
YBL107C	MIX23	02_16_09	SWAT
YBL081W	YBL081W	02_16_10	SWAT
YMR044W	IOC4	02_16_11	SWAT
YIR029W	DAL2	02_16_13	SWAT
YNL018C	YNL018C	02_16_14	SWAT
YGR074W	SMD1	02_16_15	SWAT
YIL019W	FAF1	02_16_16	SWAT
YGR185C	TYS1	02_16_17	SWAT
YGR161C	RTS3	02_16_18	SWAT
YCL057W	PRD1	02_16_19	SWAT
YGL113W	SLD3	02_16_20	SWAT
YJL074C	SMC3	02_16_21	SWAT
YGL097W	SRM1	02_16_22	SWAT
YJL035C	TAD2	02_16_23	SWAT
YGR087C	PDC6	02_16_24	SWAT
YNL031C	HHT2	02_16_26	SWAT
YDR179C	CSN9	02_16_27	SWAT
YOR027W	STI1	02_16_28	SWAT
YLR144C	ACF2	02_16_29	SWAT
YJR154W	YJR154W	02_16_30	SWAT
YDL028C	MPS1	02_16_31	SWAT
YJR025C	BNA1	02_16_33	SWAT
YCR086W	CSM1	02_16_34	SWAT
YOL115W	PAP2	02_16_35	SWAT
YIL154C	IMP2'	02_16_36	SWAT
YDL039C	PRM7	02_16_37	SWAT
YKL145W	RPT1	02_16_38	SWAT
YLL058W	YLL058W	02_16_39	SWAT
YDL045C	FAD1	02_16_40	SWAT
YMR271C	URA10	02_16_41	SWAT
YPL008W	CHL1	02_16_42	SWAT
YAL017W	PSK1	02_16_43	SWAT
YEL042W	GDA1	02_16_44	SWAT
YGR179C	OKP1	02_16_45	SWAT
YNL001W	DOM34	02_16_48	SWAT
YIR018C-A	YIR018C-A	02_17_01	SWAT
YAL064W	YAL064W	02_17_02	SWAT
YLR030W	YLR030W	02_17_03	SWAT
[truncated: 3,095 more rows]

## Sheet: List of TurboID-HA-ORFs+ABOLISH
ORF	Gene	1536 Plate_Row_Col	Tagging type
YEL017W	GTT3	01_01_02	SWAT
YGL037C	PNC1	01_01_04	SWAT
YAL005C	SSA1	01_01_05	SWAT
YEL020C	PXP1	01_01_06	SWAT
YBR161W	CSH1	01_01_07	SWAT
YGL038C	OCH1	01_01_08	SWAT
YEL022W	GEA2	01_01_10	SWAT
YBR162W-A	YSY6	01_01_11	SWAT
YGL041C-B	YGL041C-B	01_01_12	SWAT
YAL009W	SPO7	01_01_13	SWAT
YEL025C	YEL025C	01_01_14	SWAT
YBR164C	ARL1	01_01_15	SWAT
YGL045W	RIM8	01_01_16	SWAT
YAL014C	SYN8	01_01_17	SWAT
YEL027W	VMA3	01_01_18	SWAT
YBR168W	PEX32	01_01_19	SWAT
YGL047W	ALG13	01_01_20	SWAT
YAL018C	LDS1	01_01_21	SWAT
YEL031W	SPF1	01_01_22	SWAT
YBR170C	NPL4	01_01_23	SWAT
YGL051W	MST27	01_01_24	SWAT
YAL022C	FUN26	01_01_25	SWAT
YEL033W	MTC7	01_01_26	SWAT
YBR171W	SEC66	01_01_27	SWAT
YGL053W	PRM8	01_01_28	SWAT
YAL023C	PMT2	01_01_29	SWAT
YEL036C	ANP1	01_01_30	SWAT
YBR172C	SMY2	01_01_31	SWAT
YGL054C	ERV14	01_01_32	SWAT
YAL026C	DRS2	01_01_33	SWAT
YEL048C	TCA17	01_01_34	SWAT
YBR183W	YPC1	01_01_35	SWAT
YAL028W	FRT2	01_01_37	SWAT
YBR199W	KTR4	01_01_39	SWAT
YGL065C	ALG2	01_01_40	SWAT
YAL030W	SNC1	01_01_41	SWAT
YBR201C-A	YBR201C-A	01_01_43	SWAT
YGL067W	NPY1	01_01_44	SWAT
YAL035W	FUN12	01_01_45	SWAT
YBR201W	DER1	01_01_47	SWAT
YGL075C	MPS2	01_01_48	SWAT
YJL123C	MTC1	01_02_01	SWAT
YMR264W	CUE1	01_02_02	SWAT
YKL146W	AVT3	01_02_03	SWAT
YNL321W	VNX1	01_02_04	SWAT
YJL127C-B	YJL127C-B	01_02_05	SWAT
YMR266W	RSN1	01_02_06	SWAT
YNL323W	LEM3	01_02_08	SWAT
YJL129C	TRK1	01_02_09	SWAT
YMR272C	SCS7	01_02_10	SWAT
YKL165C	MCD4	01_02_11	SWAT
YNL326C	PFA3	01_02_12	SWAT
YMR274C	RCE1	01_02_14	SWAT
YKL173W	SNU114	01_02_15	SWAT
YNL329C	PEX6	01_02_16	SWAT
YJL139C	YUR1	01_02_17	SWAT
YMR279C	YMR279C	01_02_18	SWAT
YKL174C	TPO5	01_02_19	SWAT
YNL336W	COS1	01_02_20	SWAT
YJL145W	SFH5	01_02_21	SWAT
YMR281W	GPI12	01_02_22	SWAT
YKL175W	ZRT3	01_02_23	SWAT
YNR002C	ATO2	01_02_24	SWAT
YJL091C	GWT1	01_02_25	SWAT
YMR292W	GOT1	01_02_26	SWAT
YKL178C	STE3	01_02_27	SWAT
YNR006W	VPS27	01_02_28	SWAT
YMR296C	LCB1	01_02_30	SWAT
YKL179C	COY1	01_02_31	SWAT
YNR007C	ATG3	01_02_32	SWAT
YJL163C	YJL163C	01_02_33	SWAT
YMR298W	LIP1	01_02_34	SWAT
YKL183C-A	YKL183C-A	01_02_35	SWAT
YNR008W	LRO1	01_02_36	SWAT
YBR086C	IST2	01_02_37	SWAT
YKL187C	FAT3	01_02_39	SWAT
YJL170C	ASG7	01_02_41	SWAT
YMR304W	UBP15	01_02_42	SWAT
YKL188C	PXA2	01_02_43	SWAT
YJL172W	CPS1	01_02_45	SWAT
YIL114C	POR2	01_02_46	SWAT
YNR019W	ARE2	01_02_48	SWAT
YDL027C	MRX9	01_03_01	SWAT
YDL035C	GPR1	01_03_05	SWAT
YGR149W	YGR149W	01_03_06	SWAT
YDL052C	SLC1	01_03_09	SWAT
YGR152C	RSR1	01_03_10	SWAT
YDL054C	MCH1	01_03_13	SWAT
YGR154C	GTO1	01_03_14	SWAT
YDR177W	UBC1	01_03_15	SWAT
YHR175W	CTR2	01_03_16	SWAT
YDL058W	USO1	01_03_17	SWAT
YGR157W	CHO2	01_03_18	SWAT
YDR182W	CDC1	01_03_19	SWAT
YHR175W-A	YHR175W-A	01_03_20	SWAT
YDL065C	PEX19	01_03_21	SWAT
YGR163W	GTR2	01_03_22	SWAT
YHR176W	FMO1	01_03_24	SWAT
YDL072C	YET3	01_03_25	SWAT
YGR166W	TRS65	01_03_26	SWAT
YDR196C	CAB5	01_03_27	SWAT
YHR181W	SVP26	01_03_28	SWAT
YDL077C	VAM6	01_03_29	SWAT
YGR167W	CLC1	01_03_30	SWAT
YDR200C	VPS64	01_03_31	SWAT
YHR186C	KOG1	01_03_32	SWAT
YDL078C	MDH3	01_03_33	SWAT
YGR168C	YGR168C	01_03_34	SWAT
YDR205W	MSC2	01_03_35	SWAT
YHR190W	ERG9	01_03_36	SWAT
YDL089W	NUR1	01_03_37	SWAT
YHR192W	LNP1	01_03_40	SWAT
YDL091C	UBX3	01_03_41	SWAT
YGR175C	ERG1	01_03_42	SWAT
YDR216W	ADR1	01_03_43	SWAT
YHR195W	NVJ1	01_03_44	SWAT
YDL093W	PMT5	01_03_45	SWAT
YGR177C	ATF2	01_03_46	SWAT
YDR218C	SPR28	01_03_47	SWAT
YHR213W-A	YHR213W-A	01_03_48	SWAT
YLR081W	GAL2	01_04_01	SWAT
YOR084W	LPX1	01_04_02	SWAT
YLR087C	CSF1	01_04_05	SWAT
YOR086C	TCB1	01_04_06	SWAT
YLR088W	GAA1	01_04_09	SWAT
YOR087W	YVC1	01_04_10	SWAT
YLR092W	SUL2	01_04_13	SWAT
YOR089C	VPS21	01_04_14	SWAT
YML047C	PRM6	01_04_15	SWAT
YPL098C	MGR2	01_04_16	SWAT
YLR093C	NYV1	01_04_17	SWAT
YOR092W	ECM3	01_04_18	SWAT
YML048W	GSF2	01_04_19	SWAT
YPL099C	INA17	01_04_20	SWAT
YLR100W	ERG27	01_04_21	SWAT
YOR093C	CMR2	01_04_22	SWAT
YML052W	SUR7	01_04_23	SWAT
YPL100W	ATG21	01_04_24	SWAT
YLR109W	AHP1	01_04_25	SWAT
YOR094W	ARF3	01_04_26	SWAT
YML054C	CYB2	01_04_27	SWAT
YPL112C	PEX25	01_04_28	SWAT
YLR114C	AVL9	01_04_29	SWAT
YML055W	SPC2	01_04_31	SWAT
YPL117C	IDI1	01_04_32	SWAT
YLR119W	SRN2	01_04_33	SWAT
YOR099W	KTR1	01_04_34	SWAT
YPL119C-A	YPL119C-A	01_04_36	SWAT
YOL009C	MDM12	01_04_37	SWAT
YOR101W	RAS1	01_04_38	SWAT
YML064C	TEM1	01_04_39	SWAT
YPL120W	VPS30	01_04_40	SWAT
YLR130C	ZRT2	01_04_41	SWAT
YOR104W	PIN2	01_04_42	SWAT
YML066C	SMA2	01_04_43	SWAT
YPL123C	RNY1	01_04_44	SWAT
YLR138W	NHA1	01_04_45	SWAT
YOR106W	VAM3	01_04_46	SWAT
YML067C	ERV41	01_04_47	SWAT
YPL137C	GIP3	01_04_48	SWAT
YEL065W	SIT1	01_05_02	SWAT
YBR204C	LDH1	01_05_03	SWAT
YGL077C	HNM1	01_05_04	SWAT
YAL042W	ERV46	01_05_05	SWAT
YEL069C	HXT13	01_05_06	SWAT
YBR205W	KTR3	01_05_07	SWAT
YGL082W	YGL082W	01_05_08	SWAT
YNL064C	YDJ1	01_05_09	SWAT
YER001W	MNN1	01_05_10	SWAT
YBR207W	FTH1	01_05_11	SWAT
YGL083W	SCY1	01_05_12	SWAT
YAL010C	MDM10	01_05_13	SWAT
YER005W	YND1	01_05_14	SWAT
YBR210W	ERV15	01_05_15	SWAT
YGL084C	GUP1	01_05_16	SWAT
YAL064W-B	YAL064W-B	01_05_17	SWAT
YER006W	NUG1	01_05_18	SWAT
YBR214W	SDS24	01_05_19	SWAT
YGL095C	VPS45	01_05_20	SWAT
YAL065C	YAL065C	01_05_21	SWAT
YER008C	SEC3	01_05_22	SWAT
YBR217W	ATG12	01_05_23	SWAT
YGL098W	USE1	01_05_24	SWAT
YAL067C	SEO1	01_05_25	SWAT
YER014W	HEM14	01_05_26	SWAT
YBR219C	YBR219C	01_05_27	SWAT
YGL099W	LSG1	01_05_28	SWAT
YAR027W	UIP3	01_05_29	SWAT
YER015W	FAA2	01_05_30	SWAT
YBR220C	YBR220C	01_05_31	SWAT
YGL104C	VPS73	01_05_32	SWAT
YAR028W	YAR028W	01_05_33	SWAT
YOR180C	DCI1	01_05_34	SWAT
YAR031W	PRM9	01_05_37	SWAT
YER019W	ISC1	01_05_38	SWAT
YAR033W	MST28	01_05_41	SWAT
YER020W	GPA2	01_05_42	SWAT
YBR222C	PCS60	01_05_43	SWAT
YGL108C	YGL108C	01_05_44	SWAT
YAR042W	SWH1	01_05_45	SWAT
YBR235W	VHC1	01_05_47	SWAT
YGL114W	YGL114W	01_05_48	SWAT
YJL183W	MNN11	01_06_01	SWAT
YMR306W	FKS3	01_06_02	SWAT
YKL197C	PEX1	01_06_03	SWAT
YNR021W	YNR021W	01_06_04	SWAT
YJL185C	ATG36	01_06_05	SWAT
YMR319C	FET4	01_06_06	SWAT
YMR134W	ERG29	01_06_07	SWAT
YNR026C	SEC12	01_06_08	SWAT
YJL193W	YJL193W	01_06_09	SWAT
YNL006W	LST8	01_06_10	SWAT
YDR517W	GRH1	01_06_11	SWAT
YNR030W	ALG12	01_06_12	SWAT
YJL194W	CDC6	01_06_13	SWAT
YNL008C	ASI3	01_06_14	SWAT
YJL196C	ELO1	01_06_17	SWAT
YNL009W	IDP3	01_06_18	SWAT
YKL209C	STE6	01_06_19	SWAT
YNR039C	ZRG17	01_06_20	SWAT
YJL198W	PHO90	01_06_21	SWAT
YNL015W	PBI2	01_06_22	SWAT
YNR048W	YNR048W	01_06_24	SWAT
YJL204C	RCY1	01_06_25	SWAT
YNL020C	ARK1	01_06_26	SWAT
YKL217W	JEN1	01_06_27	SWAT
YNR049C	MSO1	01_06_28	SWAT
YJL205C	NCE101	01_06_29	SWAT
YMR060C	SAM37	01_06_30	SWAT
YKL219W	COS9	01_06_31	SWAT
YNR051C	BRE5	01_06_32	SWAT
YJL207C	LAA1	01_06_33	SWAT
YNL029C	KTR5	01_06_34	SWAT
YJL210W	PEX2	01_06_37	SWAT
YNL032W	SIW14	01_06_38	SWAT
YJL212C	OPT1	01_06_41	SWAT
YNL038W	GPI15	01_06_42	SWAT
YKL221W	MCH2	01_06_43	SWAT
YJL214W	HXT8	01_06_45	SWAT
YNL041C	COG6	01_06_46	SWAT
YKR001C	VPS1	01_06_47	SWAT
YNR055C	HOL1	01_06_48	SWAT
YDL095W	PMT1	01_07_01	SWAT
YGR192C	TDH3	01_07_02	SWAT
YDR229W	IVY1	01_07_03	SWAT
YHR214C-D	YHR214C-D	01_07_04	SWAT
YDL099W	BUG1	01_07_05	SWAT
YGR197C	SNG1	01_07_06	SWAT
YDR233C	RTN1	01_07_07	SWAT
YHR214C-E	YHR214C-E	01_07_08	SWAT
YDL100C	GET3	01_07_09	SWAT
YGR198W	YPP1	01_07_10	SWAT
YDL113C	ATG20	01_07_13	SWAT
YGR199W	PMT6	01_07_14	SWAT
YIL009C-A	EST3	01_07_16	SWAT
YDL121C	YDL121C	01_07_17	SWAT
YGR202C	PCT1	01_07_18	SWAT
YDR244W	PEX5	01_07_19	SWAT
YIL013C	PDR11	01_07_20	SWAT
YDR245W	MNN10	01_07_23	SWAT
YIL016W	SNL1	01_07_24	SWAT
YDR246W	TRS23	01_07_27	SWAT
YIL023C	YKE4	01_07_28	SWAT
YDL122W	UBP1	01_07_29	SWAT
YDR255C	RMD5	01_07_31	SWAT
YIL029C	YIL029C	01_07_32	SWAT
YDL123W	SNA4	01_07_33	SWAT
YGR213C	RTA1	01_07_34	SWAT
YDR256C	CTA1	01_07_35	SWAT
YIL030C	SSM4	01_07_36	SWAT
YGR216C	GPI1	01_07_38	SWAT
YMR313C	TGL3	01_07_39	SWAT
YIL037C	PRM2	01_07_40	SWAT
YDL128W	VCX1	01_07_41	SWAT
YGR221C	TOS2	01_07_42	SWAT
YDR265W	PEX10	01_07_43	SWAT
YIL039W	TED1	01_07_44	SWAT
YGR223C	HSV2	01_07_46	SWAT
YDR270W	CCC2	01_07_47	SWAT
YIL040W	APQ12	01_07_48	SWAT
YLR145W	RMP1	01_08_01	SWAT
YOR115C	TRS33	01_08_02	SWAT
YML071C	COG8	01_08_03	SWAT
YPL140C	MKK2	01_08_04	SWAT
YLR148W	PEP3	01_08_05	SWAT
YOR149C	SMP3	01_08_06	SWAT
YJL001W	PRE3	01_08_07	SWAT
YPL145C	KES1	01_08_08	SWAT
YLR151C	PCD1	01_08_09	SWAT
YOR153W	PDR5	01_08_10	SWAT
YML075C	HMG1	01_08_11	SWAT
YPL147W	PXA1	01_08_12	SWAT
YLR152C	YLR152C	01_08_13	SWAT
YOR157C	PUP1	01_08_14	SWAT
YML077W	BET5	01_08_15	SWAT
YPL149W	ATG5	01_08_16	SWAT
YLR154C-G	YLR154C-G	01_08_17	SWAT
YOR161C	PNS1	01_08_18	SWAT
YML081W	TDA9	01_08_19	SWAT
YPL156C	PRM4	01_08_20	SWAT
YML085C	TUB1	01_08_23	SWAT
YPL162C	YPL162C	01_08_24	SWAT
YML087C	AIM33	01_08_27	SWAT
YPR133W-A	TOM5	01_08_28	SWAT
YLR166C	SEC10	01_08_29	SWAT
YOR161C-C	YOR161C-C	01_08_30	SWAT
YML097C	VPS9	01_08_31	SWAT
YPL166W	ATG29	01_08_32	SWAT
YLR170C	APS1	01_08_33	SWAT
YOR171C	LCB4	01_08_34	SWAT
YML101C	CUE4	01_08_35	SWAT
YPL175W	SPT14	01_08_36	SWAT
YLR173W	YLR173W	01_08_37	SWAT
YOR175C	ALE1	01_08_38	SWAT
YML104C	MDM1	01_08_39	SWAT
YPL176C	TRE1	01_08_40	SWAT
YLR191W	PEX13	01_08_41	SWAT
YOR178C	GAC1	01_08_42	SWAT
YML115C	VAN1	01_08_43	SWAT
YPL180W	TCO89	01_08_44	SWAT
YLR206W	ENT2	01_08_45	SWAT
YOR183W	FYV12	01_08_46	SWAT
YML116W	ATR1	01_08_47	SWAT
YPL186C	UIP4	01_08_48	SWAT
YAL048C	GEM1	01_09_01	SWAT
YBR241C	YBR241C	01_09_03	SWAT
YGL115W	SNF4	01_09_04	SWAT
YBL001C	ECM15	01_09_05	SWAT
YER031C	YPT31	01_09_06	SWAT
YBR243C	ALG7	01_09_07	SWAT
YNL130C	CPT1	01_09_08	SWAT
YBR254C	TRS20	01_09_11	SWAT
YBL007C	SLA1	01_09_13	SWAT
YER039C	HVG1	01_09_14	SWAT
YBR255C-A	YBR255C-A	01_09_15	SWAT
YGL137W	SEC27	01_09_16	SWAT
YBL010C	YBL010C	01_09_17	SWAT
YER039C-A	YER039C-A	01_09_18	SWAT
YBR255W	MTC4	01_09_19	SWAT
YGL140C	YGL140C	01_09_20	SWAT
YBL011W	SCT1	01_09_21	SWAT
YER044C	ERG28	01_09_22	SWAT
YBR264C	YPT10	01_09_23	SWAT
YGL142C	GPI10	01_09_24	SWAT
YBL020W	RFT1	01_09_25	SWAT
YER053C-A	YER053C-A	01_09_26	SWAT
YGL145W	TIP20	01_09_28	SWAT
YBL037W	APL3	01_09_29	SWAT
YER056C	FCY2	01_09_30	SWAT
YBR273C	UBX7	01_09_31	SWAT
YGL146C	RRT6	01_09_32	SWAT
YBL039W-B	YBL039W-B	01_09_33	SWAT
YER060W	FCY21	01_09_34	SWAT
YBR283C	SSH1	01_09_35	SWAT
YGL153W	PEX14	01_09_36	SWAT
YER060W-A	FCY22	01_09_38	SWAT
YBL042C	FUI1	01_09_41	SWAT
YER072W	VTC1	01_09_42	SWAT
YBR287W	YBR287W	01_09_43	SWAT
YGL160W	AIM14	01_09_44	SWAT
YBL047C	EDE1	01_09_45	SWAT
YOR165W	SEY1	01_09_46	SWAT
YBR288C	APM3	01_09_47	SWAT
YGL161C	YIP5	01_09_48	SWAT
YJL219W	HXT9	01_10_01	SWAT
YNL046W	YNL046W	01_10_02	SWAT
YKR007W	MEH1	01_10_03	SWAT
YOL026c	MIM1	01_10_05	SWAT
YNL047C	SLM2	01_10_06	SWAT
YKR009C	FOX2	01_10_07	SWAT
YNR062C	YNR062C	01_10_08	SWAT
YKR014C	YPT52	01_10_11	SWAT
YNR065C	YNR065C	01_10_12	SWAT
YJR001W	AVT1	01_10_13	SWAT
YNL048W	ALG11	01_10_14	SWAT
YKR020W	VPS51	01_10_15	SWAT
YNR070W	PDR18	01_10_16	SWAT
YJR005W	APL1	01_10_17	SWAT
YNL049C	SFB2	01_10_18	SWAT
YKR021W	ALY1	01_10_19	SWAT
YNR072W	HXT17	01_10_20	SWAT
YJR009C	TDH2	01_10_21	SWAT
YNL051W	COG5	01_10_22	SWAT
YKR022C	NTR2	01_10_23	SWAT
YNR075W	COS10	01_10_24	SWAT
YJR010C-A	SPC1	01_10_25	SWAT
YNL054W	VAC7	01_10_26	SWAT
YKR026C	GCN3	01_10_27	SWAT
YOL002C	IZH2	01_10_28	SWAT
YJR013W	GPI14	01_10_29	SWAT
YNL065W	AQR1	01_10_30	SWAT
YKR027W	BCH2	01_10_31	SWAT
YOL003C	PFA4	01_10_32	SWAT
YJR015W	YJR015W	01_10_33	SWAT
YNL074C	MLF3	01_10_34	SWAT
YKR030W	GMH1	01_10_35	SWAT
YJR019C	TES1	01_10_37	SWAT
YNL080C	EOS1	01_10_38	SWAT
YJR031C	GEA1	01_10_41	SWAT
YNL084C	END3	01_10_42	SWAT
YKR036C	CAF4	01_10_43	SWAT
YOL018C	TLG2	01_10_44	SWAT
YJR040W	GEF1	01_10_45	SWAT
YNL087W	TCB2	01_10_46	SWAT
YKR039W	GAP1	01_10_47	SWAT
YOL019W	YOL019W	01_10_48	SWAT
YDL135C	RDI1	01_11_01	SWAT
YGR224W	AZR1	01_11_02	SWAT
YDR275W	BSC2	01_11_03	SWAT
YIL041W	GVP36	01_11_04	SWAT
YDL137W	ARF2	01_11_05	SWAT
YGR227W	DIE2	01_11_06	SWAT
YDR276C	PMP3	01_11_07	SWAT
YIL043C	CBR1	01_11_08	SWAT
YDL138W	RGT2	01_11_09	SWAT
YGR233C	PHO81	01_11_10	SWAT
YDR281C	PHM6	01_11_11	SWAT
YIL044C	AGE2	01_11_12	SWAT
YDL142C	CRD1	01_11_13	SWAT
YGR236C	SPG1	01_11_14	SWAT
YDR284C	DPP1	01_11_15	SWAT
YIL046W-A	YIL046W-A	01_11_16	SWAT
YGR239C	PEX21	01_11_18	SWAT
YDR292C	SRP101	01_11_19	SWAT
YIL047C	SYG1	01_11_20	SWAT
YDL146W	LDB17	01_11_21	SWAT
YGR241C	YAP1802	01_11_22	SWAT
YDR294C	DPL1	01_11_23	SWAT
YIL048W	NEO1	01_11_24	SWAT
YDL149W	ATG9	01_11_25	SWAT
YGR247W	CPD1	01_11_26	SWAT
YIL049W	DFG10	01_11_28	SWAT
YGR254W	ENO1	01_11_30	SWAT
YDR302W	GPI11	01_11_31	SWAT
YIL067C	YIL067C	01_11_32	SWAT
YDL180W	YDL180W	01_11_33	SWAT
YGR260W	TNA1	01_11_34	SWAT
YDR307W	PMT7	01_11_35	SWAT
YIL068C	SEC6	01_11_36	SWAT
YGR261C	APL6	01_11_38	SWAT
YDR319C	YFT2	01_11_39	SWAT
YIL076W	SEC28	01_11_40	SWAT
YDL193W	NUS1	01_11_41	SWAT
YGR263C	SAY1	01_11_42	SWAT
YDR320C	SWA2	01_11_43	SWAT
YIL085C	KTR7	01_11_44	SWAT
YDL194W	SNF3	01_11_45	SWAT
YGR270W	YTA7	01_11_46	SWAT
YDR323C	PEP7	01_11_47	SWAT
YIL088C	AVT7	01_11_48	SWAT
YOR185C	GSP2	01_12_02	SWAT
YPL191C	YPL191C	01_12_04	SWAT
YLR212C	TUB4	01_12_05	SWAT
YOR186W	YOR186W	01_12_06	SWAT
YML121W	GTR1	01_12_07	SWAT
YPL192C	PRM3	01_12_08	SWAT
YLR220W	CCC1	01_12_09	SWAT
YML124C	TUB3	01_12_11	SWAT
YPL195W	APL5	01_12_12	SWAT
YOR192C	THI72	01_12_14	SWAT
YML125C	PGA3	01_12_15	SWAT
YPL199C	YPL199C	01_12_16	SWAT
YLR237W	THI7	01_12_17	SWAT
YML131W	YML131W	01_12_19	SWAT
YPL200W	CSM4	01_12_20	SWAT
YLR238W	FAR10	01_12_21	SWAT
YOR216C	RUD3	01_12_22	SWAT
YML132W	COS3	01_12_23	SWAT
YPL204W	HRR25	01_12_24	SWAT
YLR240W	VPS34	01_12_25	SWAT
YOR219C	STE13	01_12_26	SWAT
YMR010W	YMR010W	01_12_27	SWAT
YPL206C	PGC1	01_12_28	SWAT
YLR241W	CSC1	01_12_29	SWAT
YOR223W	DSC3	01_12_30	SWAT
YMR011W	HXT2	01_12_31	SWAT
YLR242C	ARV1	01_12_33	SWAT
YJL102W	MEF2	01_12_34	SWAT
YMR013C	SEC59	01_12_35	SWAT
YPL227C	ALG5	01_12_36	SWAT
YLR246W	ERF2	01_12_37	SWAT
YOR237W	HES1	01_12_38	SWAT
YMR015C	ERG5	01_12_39	SWAT
YLR251W	SYM1	01_12_41	SWAT
YOR241W	MET7	01_12_42	SWAT
YMR018W	YMR018W	01_12_43	SWAT
YPL232W	SSO1	01_12_44	SWAT
YOR242C	SSP2	01_12_46	SWAT
YMR019W	STB4	01_12_47	SWAT
YPL236C	ENV7	01_12_48	SWAT
YER083C	GET2	01_13_02	SWAT
YBR290W	BSD2	01_13_03	SWAT
YGL167C	PMR1	01_13_04	SWAT
YBL058W	SHP1	01_13_05	SWAT
YER087C-B	SBH1	01_13_06	SWAT
YBR293W	VBA2	01_13_07	SWAT
YGL168W	HUR1	01_13_08	SWAT
YBL059W	YBL059W	01_13_09	SWAT
YER093C	TSC11	01_13_10	SWAT
Control-his3d-SWAT	None	01_13_11	SWAT
YBL061C	SKT5	01_13_13	SWAT
YER093C-A	AIM11	01_13_14	SWAT
YBL069W	AST1	01_13_17	SWAT
YBL078C	ATG8	01_13_21	SWAT
YER100W	UBC6	01_13_22	SWAT
YBR294W	SUL1	01_13_23	SWAT
YBL082C	ALG3	01_13_25	SWAT
YER118C	SHO1	01_13_26	SWAT
YKL176C	LST4	01_13_27	SWAT
YGL184C	STR3	01_13_28	SWAT
YBL089W	AVT5	01_13_29	SWAT
YER119C	AVT6	01_13_30	SWAT
YBR296C	PHO89	01_13_31	SWAT
YGL186C	TPN1	01_13_32	SWAT
YBL091C-A	SCS22	01_13_33	SWAT
YER120W	SCS2	01_13_34	SWAT
YBR298C	MAL31	01_13_35	SWAT
YGL194C-A	YGL194C-A	01_13_36	SWAT
YER122C	GLO3	01_13_38	SWAT
YBR301W	PAU24	01_13_39	SWAT
YGL198W	YIP4	01_13_40	SWAT
YBL101C	ECM21	01_13_41	SWAT
YER123W	YCK3	01_13_42	SWAT
YBR302C	COS2	01_13_43	SWAT
YGL204C	YGL204C	01_13_44	SWAT
YBL102W	SFT2	01_13_45	SWAT
YER125W	RSP5	01_13_46	SWAT
YCL001W	RER1	01_13_47	SWAT
YGL205W	POX1	01_13_48	SWAT
YNL090W	RHO2	01_14_02	SWAT
YKR046C	PET10	01_14_03	SWAT
YOL020W	TAT2	01_14_04	SWAT
YJR044C	VPS55	01_14_05	SWAT
YNL093W	YPT53	01_14_06	SWAT
YKR050W	TRK2	01_14_07	SWAT
YJR054W	KCH1	01_14_09	SWAT
YNL095C	YNL095C	01_14_10	SWAT
YJR058C	APS2	01_14_13	SWAT
YNL098C	RAS2	01_14_14	SWAT
YJR066W	TOR1	01_14_17	SWAT
YJR072C	NPA3	01_14_21	SWAT
YNL111C	CYB5	01_14_22	SWAT
YKR051W	YKR051W	01_14_23	SWAT
YOL044W	PEX15	01_14_24	SWAT
YJR073C	OPI3	01_14_25	SWAT
YNL115C	YNL115C	01_14_26	SWAT
YKR053C	YSR3	01_14_27	SWAT
YOL047C	LDS2	01_14_28	SWAT
YNL117W	MLS1	01_14_30	SWAT
YKR055W	RHO4	01_14_31	SWAT
YOL048C	RRT8	01_14_32	SWAT
YJR086W	STE18	01_14_33	SWAT
YNL125C	ESBP6	01_14_34	SWAT
YKR067W	GPT2	01_14_35	SWAT
YOL053W	AIM39	01_14_36	SWAT
YJR088C	EMC2	01_14_37	SWAT
YNL127W	FAR11	01_14_38	SWAT
YKR068C	BET3	01_14_39	SWAT
YOL060C	MAM3	01_14_40	SWAT
YJR102C	VPS25	01_14_41	SWAT
YNL142W	MEP2	01_14_42	SWAT
YKR084C	HBS1	01_14_43	SWAT
YOL062C	APM4	01_14_44	SWAT
YJR106W	ECM27	01_14_45	SWAT
YNL143C	YNL143C	01_14_46	SWAT
YKR088C	TVP38	01_14_47	SWAT
YOL065C	INP54	01_14_48	SWAT
YDL195W	SEC31	01_15_01	SWAT
YGR281W	YOR1	01_15_02	SWAT
YDR326C	YSP2	01_15_03	SWAT
YIL089W	YIL089W	01_15_04	SWAT
YDL199C	YDL199C	01_15_05	SWAT
YGR284C	ERV29	01_15_06	SWAT
YDR329C	PEX3	01_15_07	SWAT
YIL090W	ICE2	01_15_08	SWAT
YDL204W	RTN2	01_15_09	SWAT
YGR289C	MAL11	01_15_10	SWAT
YDR338C	YDR338C	01_15_11	SWAT
YIL095W	PRK1	01_15_12	SWAT
YDL206W	YDL206W	01_15_13	SWAT
YNL070W	TOM7	01_15_14	SWAT
YDR342C	HXT7	01_15_15	SWAT
YIL102C-A	YIL102C-A	01_15_16	SWAT
YDL210W	UGA4	01_15_17	SWAT
YGR295C	COS6	01_15_18	SWAT
YDR343C	HXT6	01_15_19	SWAT
YIL105C	SLM1	01_15_20	SWAT
YDL211C	YDL211C	01_15_21	SWAT
YDR345C	HXT3	01_15_23	SWAT
YDL212W	SHR3	01_15_25	SWAT
YHL003C	LAG1	01_15_26	SWAT
YDR351W	SBE2	01_15_27	SWAT
YIL117C	PRM5	01_15_28	SWAT
YDL222C	FMP45	01_15_29	SWAT
YHL008C	YHL008C	01_15_30	SWAT
YGL169W	SUA5	01_15_31	SWAT
YIL120W	QDR1	01_15_32	SWAT
YDL225W	SHS1	01_15_33	SWAT
YDR356W	SPC110	01_15_35	SWAT
YDL226C	GCS1	01_15_37	SWAT
YHL019C	APM2	01_15_38	SWAT
YIL124W	AYR1	01_15_40	SWAT
YDL231C	BRE4	01_15_41	SWAT
YHL020C	OPI1	01_15_42	SWAT
YDR366C	YDR366C	01_15_43	SWAT
YIL134C-A	YIL134C-A	01_15_44	SWAT
YHL026C	YHL026C	01_15_46	SWAT
YDR367W	KEI1	01_15_47	SWAT
YIL134W	FLX1	01_15_48	SWAT
YLR262C	YPT6	01_16_01	SWAT
YOR245C	DGA1	01_16_02	SWAT
YMR022W	UBC7	01_16_03	SWAT
YPL244C	HUT1	01_16_04	SWAT
YLR265C	NEJ1	01_16_05	SWAT
YOR246C	ENV9	01_16_06	SWAT
YMR023C	MSS1	01_16_07	SWAT
YPL246C	RBD2	01_16_08	SWAT
YLR268W	SEC22	01_16_09	SWAT
YMR026C	PEX12	01_16_11	SWAT
YPL249C	GYP5	01_16_12	SWAT
YLR284C	ECI1	01_16_13	SWAT
YOR260W	GCD1	01_16_14	SWAT
YMR030W-A	YMR030W-A	01_16_15	SWAT
YPL259C	APM1	01_16_16	SWAT
YLR099W-A	MIM2	01_16_17	SWAT
YOR268C	YOR268C	01_16_18	SWAT
YMR031C	EIS1	01_16_19	SWAT
YPL264C	YPL264C	01_16_20	SWAT
YLR289W	GUF1	01_16_21	SWAT
YOR270C	VPH1	01_16_22	SWAT
YMR034C	RCH1	01_16_23	SWAT
YPL265W	DIP5	01_16_24	SWAT
YLR291C	GCD7	01_16_25	SWAT
YOR271C	FSF1	01_16_26	SWAT
YMR040W	YET2	01_16_27	SWAT
YPL274W	SAM3	01_16_28	SWAT
YLR292C	SEC72	01_16_29	SWAT
YMR042W	ARG80	01_16_31	SWAT
YPL279C	FEX2	01_16_32	SWAT
YLR297W	YLR297W	01_16_33	SWAT
YPR080W	TEF1	01_16_34	SWAT
YMR052W	FAR3	01_16_35	SWAT
YPR003C	YPR003C	01_16_36	SWAT
YLR299W	ECM38	01_16_37	SWAT
YOR291W	YPK9	01_16_38	SWAT
YMR054W	STV1	01_16_39	SWAT
YPR010C-A	YPR010C-A	01_16_40	SWAT
YLR301W	HRI1	01_16_41	SWAT
YOR292C	YOR292C	01_16_42	SWAT
YOR298W	MUM3	01_16_46	SWAT
YMR063W	RIM9	01_16_47	SWAT
YPR026W	ATH1	01_16_48	SWAT
YBL105C	PKC1	01_17_01	SWAT
YER129W	SAK1	01_17_02	SWAT
YCL002C	YCL002C	01_17_03	SWAT
YGL206C	CHC1	01_17_04	SWAT
YBL106C	SRO77	01_17_05	SWAT
YER140W	EMP65	01_17_06	SWAT
YCL005W-A	VMA9	01_17_07	SWAT
YGL210W	YPT32	01_17_08	SWAT
YBR002C	RER2	01_17_09	SWAT
YER145C	FTR1	01_17_10	SWAT
YGL212W	VAM7	01_17_12	SWAT
YBR004C	GPI18	01_17_13	SWAT
YER151C	UBP3	01_17_14	SWAT
YCL008C	STP22	01_17_15	SWAT
YGL223C	COG1	01_17_16	SWAT
YBR005W	RCR1	01_17_17	SWAT
YER157W	COG3	01_17_18	SWAT
YCL025C	AGP1	01_17_19	SWAT
YBR008C	FLR1	01_17_21	SWAT
YER166W	DNF1	01_17_22	SWAT
YCL027W	FUS1	01_17_23	SWAT
YBR021W	FUR4	01_17_25	SWAT
YER184C	TOG1	01_17_26	SWAT
YCL029C	BIK1	01_17_27	SWAT
YGL230C	YGL230C	01_17_28	SWAT
Control-his3d-SWAT	None	01_17_30	SWAT
YCL034W	LSB5	01_17_31	SWAT
YGL231C	EMC4	01_17_32	SWAT
YCL038C	ATG22	01_17_35	SWAT
YGL233W	SEC15	01_17_36	SWAT
YBR023C	CHS3	01_17_37	SWAT
YER185W	PUG1	01_17_38	SWAT
YGL219C	MDM34	01_17_39	SWAT
YGL247W	BRR6	01_17_40	SWAT
YFL004W	VTC2	01_17_42	SWAT
YCL052C	PBN1	01_17_43	SWAT
YBR036C	CSG2	01_17_45	SWAT
YCL055W	KAR4	01_17_47	SWAT
YGL257C	MNT2	01_17_48	SWAT
YKR089C	TGL4	01_18_03	SWAT
YOL073C	DSC2	01_18_04	SWAT
YJR112W-A	YJR112W-A	01_18_05	SWAT
YNL144C	YNL144C	01_18_06	SWAT
YKR093W	PTR2	01_18_07	SWAT
YOL075C	YOL075C	01_18_08	SWAT
YJR116W	TDA4	01_18_09	SWAT
YNL145W	MFA2	01_18_10	SWAT
YHL030W	ECM29	01_18_11	SWAT
YOL078W	AVO1	01_18_12	SWAT
YJR124C	YJR124C	01_18_13	SWAT
YNL146W	YNL146W	01_18_14	SWAT
YKR103W	NFT1	01_18_15	SWAT
YOL081W	IRA2	01_18_16	SWAT
YJR125C	ENT3	01_18_17	SWAT
YKR105C	VBA5	01_18_19	SWAT
YOL082W	ATG19	01_18_20	SWAT
YJR126C	VPS70	01_18_21	SWAT
YNL154C	YCK2	01_18_22	SWAT
YKR106W	GEX2	01_18_23	SWAT
YOL083W	ATG34	01_18_24	SWAT
YNL156C	NSG2	01_18_26	SWAT
YLL001W	DNM1	01_18_27	SWAT
YOL084W	PHM7	01_18_28	SWAT
YLL005C	SPO75	01_18_31	SWAT
YOL092W	YPQ1	01_18_32	SWAT
YLL006W	MMM1	01_18_35	SWAT
YOL100W	PKH2	01_18_36	SWAT
YJR134C	SGM1	01_18_37	SWAT
YNL159C	ASI2	01_18_38	SWAT
YLL006W-A	YLL006W-A	01_18_39	SWAT
YOL101C	IZH4	01_18_40	SWAT
YJR143C	PMT4	01_18_41	SWAT
YHR174W	ENO2	01_18_42	SWAT
YLL010C	PSR1	01_18_43	SWAT
YOL103W	ITR2	01_18_44	SWAT
YJR152W	DAL5	01_18_45	SWAT
YNL163C	RIA1	01_18_46	SWAT
YLL012W	YEH1	01_18_47	SWAT
YOL107W	YOL107W	01_18_48	SWAT
YDL234C	GYP7	01_19_01	SWAT
YHL031C	GOS1	01_19_02	SWAT
YDR371W	CTS2	01_19_03	SWAT
YIL147C	SLN1	01_19_04	SWAT
YDL241W	YDL241W	01_19_05	SWAT
YHL035C	VMR1	01_19_06	SWAT
YDR372C	VPS74	01_19_07	SWAT
YIL158W	AIM20	01_19_08	SWAT
YDL245C	HXT15	01_19_09	SWAT
YHL036W	MUP3	01_19_10	SWAT
YIL160C	POT1	01_19_12	SWAT
YDL247W	MPH2	01_19_13	SWAT
YDR380W	ARO10	01_19_15	SWAT
YIL166C	YIL166C	01_19_16	SWAT
YDL248W	COS7	01_19_17	SWAT
YHL043W	ECM34	01_19_18	SWAT
YDR384C	ATO3	01_19_19	SWAT
YIR004W	DJP1	01_19_20	SWAT
YDR003W	RCR2	01_19_21	SWAT
YHL044W	YHL044W	01_19_22	SWAT
YDR011W	SNQ2	01_19_25	SWAT
YHL047C	ARN2	01_19_26	SWAT
YDR387C	YDR387C	01_19_27	SWAT
YIR006C	PAN1	01_19_28	SWAT
YHL048W	COS8	01_19_30	SWAT
YDR388W	RVS167	01_19_31	SWAT
YIR007W	EGH1	01_19_32	SWAT
YDR022C	ATG31	01_19_33	SWAT
YHR001W	OSH7	01_19_34	SWAT
YDR406W	PDR15	01_19_35	SWAT
YIR014W	YIR014W	01_19_36	SWAT
YDR027C	VPS54	01_19_37	SWAT
YHR004C	NEM1	01_19_38	SWAT
YDR407C	TRS120	01_19_39	SWAT
YIR020C	YIR020C	01_19_40	SWAT
YDR033W	MRH1	01_19_41	SWAT
YHR007C	ERG11	01_19_42	SWAT
YDR410C	STE14	01_19_43	SWAT
YIR028W	DAL4	01_19_44	SWAT
YDR034C-A	YDR034C-A	01_19_45	SWAT
YHR007C-A	YHR007C-A	01_19_46	SWAT
YDR411C	DFM1	01_19_47	SWAT
YIR031C	DAL7	01_19_48	SWAT
YLR309C	IMH1	01_20_01	SWAT
YOR299W	BUD7	01_20_02	SWAT
YMR065W	KAR5	01_20_03	SWAT
YPR028W	YOP1	01_20_04	SWAT
YOR301W	RAX1	01_20_06	SWAT
YMR068W	AVO2	01_20_07	SWAT
YPR029C	APL4	01_20_08	SWAT
YLR324W	PEX30	01_20_09	SWAT
YOR133W	EFT1	01_20_10	SWAT
YMR071C	TVP18	01_20_11	SWAT
YPR030W	CSR2	01_20_12	SWAT
YLR326W	YLR326W	01_20_13	SWAT
YOR307C	SLY41	01_20_14	SWAT
YPR032W	SRO7	01_20_16	SWAT
YLR330W	CHS5	01_20_17	SWAT
YOR311C	DGK1	01_20_18	SWAT
YMR079W	SEC14	01_20_19	SWAT
YPR036W	VMA13	01_20_20	SWAT
YLR337C	VRP1	01_20_21	SWAT
YOR316C	COT1	01_20_22	SWAT
YLR342W	FKS1	01_20_25	SWAT
YOR317W	FAA1	01_20_26	SWAT
YMR086W	SEG1	01_20_27	SWAT
YPR037C	ERV2	01_20_28	SWAT
YLR342W-A	YLR342W-A	01_20_29	SWAT
YDR385W	EFT2	01_20_30	SWAT
YMR088C	VBA1	01_20_31	SWAT
YPR049C	ATG11	01_20_32	SWAT
YOR321W	PMT3	01_20_34	SWAT
YMR097C	MTG1	01_20_35	SWAT
YLR353W	BUD8	01_20_37	SWAT
YOR324C	FRT1	01_20_38	SWAT
YMR101C	SRT1	01_20_39	SWAT
YPR063C	YPR063C	01_20_40	SWAT
YLR356W	ATG33	01_20_41	SWAT
YMR109W	MYO5	01_20_43	SWAT
YPR071W	YPR071W	01_20_44	SWAT
YLR360W	VPS38	01_20_45	SWAT
YOR327C	SNC2	01_20_46	SWAT
YMR110C	HFD1	01_20_47	SWAT
YPR075C	OPY2	01_20_48	SWAT
YBR038W	CHS2	01_21_01	SWAT
YFL011W	HXT10	01_21_02	SWAT
YCL056C	PEX34	01_21_03	SWAT
YGL263W	COS12	01_21_04	SWAT
YBR040W	FIG1	01_21_05	SWAT
YFL025C	BST1	01_21_06	SWAT
YCL058C	FYV5	01_21_07	SWAT
YGR004W	PEX31	01_21_08	SWAT
YBR041W	FAT1	01_21_09	SWAT
YCL063W	VAC17	01_21_11	SWAT
YGR009C	SEC9	01_21_12	SWAT
YBR042C	CST26	01_21_13	SWAT
YFL030W	AGX1	01_21_14	SWAT
YCL069W	VBA3	01_21_15	SWAT
YGR016W	YGR016W	01_21_16	SWAT
YBR043C	QDR3	01_21_17	SWAT
YFL034W	MIL1	01_21_18	SWAT
YCL073C	GEX1	01_21_19	SWAT
YGR020C	VMA7	01_21_20	SWAT
YBR054W	YRO2	01_21_21	SWAT
YCR002C	CDC10	01_21_23	SWAT
YGR026W	YGR026W	01_21_24	SWAT
YBR056W	YBR056W	01_21_25	SWAT
YCR004C	YCP4	01_21_27	SWAT
YGR031C-A	NAG1	01_21_28	SWAT
YBR058C-A	TSC3	01_21_29	SWAT
YNL044W	YIP3	01_21_30	SWAT
YCR005C	CIT2	01_21_31	SWAT
YGR032W	GSC2	01_21_32	SWAT
YBR059C	AKL1	01_21_33	SWAT
YFL040W	YFL040W	01_21_34	SWAT
YCR007C	YCR007C	01_21_35	SWAT
YGR036C	CAX4	01_21_36	SWAT
YNL055c	POR1	01_21_37	SWAT
YFL042C	LAM5	01_21_38	SWAT
YCR009C	RVS161	01_21_39	SWAT
YGR037C	ACB1	01_21_40	SWAT
YBR068C	BAP2	01_21_41	SWAT
YFL046W	FMP32	01_21_42	SWAT
YCR010C	ADY2	01_21_43	SWAT
YGR038W	ORM1	01_21_44	SWAT
YBR069C	TAT1	01_21_45	SWAT
YFL050C	ALR2	01_21_46	SWAT
YCR017C	CWH43	01_21_47	SWAT
YGR041W	BUD9	01_21_48	SWAT
YIL065c	FIS1	01_22_01	SWAT
YNL176C	TDA7	01_22_02	SWAT
YLL014W	EMC6	01_22_03	SWAT
YOL110W	SHR5	01_22_04	SWAT
YJR158W	HXT16	01_22_05	SWAT
YNL180C	RHO5	01_22_06	SWAT
YLL015W	BPT1	01_22_07	SWAT
YOL119C	MCH4	01_22_08	SWAT
YJR160C	MPH3	01_22_09	SWAT
YNL181W	YNL181W	01_22_10	SWAT
YLL023C	POM33	01_22_11	SWAT
YOL122C	SMF1	01_22_12	SWAT
YKL002W	DID4	01_22_13	SWAT
YNL183C	NPR1	01_22_14	SWAT
YOL126C	MDH2	01_22_16	SWAT
YKL004W	AUR1	01_22_17	SWAT
YNL188W	KAR1	01_22_18	SWAT
YLL028W	TPO1	01_22_19	SWAT
YHR005C	GPA1	01_22_20	SWAT
YKL006C-A	SFT1	01_22_21	SWAT
YNL192W	CHS1	01_22_22	SWAT
YLL031C	GPI13	01_22_23	SWAT
YOL130W	ALR1	01_22_24	SWAT
YKL008C	LAC1	01_22_25	SWAT
YNL194C	YNL194C	01_22_26	SWAT
YLL038C	ENT4	01_22_27	SWAT
YOL138C	RTC1	01_22_28	SWAT
YKL015W	PUT3	01_22_29	SWAT
YNL202W	SPS19	01_22_30	SWAT
YLL042C	ATG10	01_22_31	SWAT
YOL147C	PEX11	01_22_32	SWAT
YKL020C	SPT23	01_22_33	SWAT
YLL043W	FPS1	01_22_35	SWAT
YOL152W	FRE7	01_22_36	SWAT
YOR322C	LDB19	01_22_37	SWAT
YNL217W	YNL217W	01_22_38	SWAT
YLL048C	YBT1	01_22_39	SWAT
YOL156W	HXT11	01_22_40	SWAT
YKL026C	GPX1	01_22_41	SWAT
YNL223W	ATG4	01_22_42	SWAT
YLL052C	AQY2	01_22_43	SWAT
YOL158C	ENB1	01_22_44	SWAT
YKL037W	AIM26	01_22_45	SWAT
YNL227C	JJJ1	01_22_46	SWAT
YLL055W	YCT1	01_22_47	SWAT
YOL162W	YOL162W	01_22_48	SWAT
YDR034W-B	YDR034W-B	01_23_01	SWAT
YHR016C	YSC84	01_23_02	SWAT
YGL010W	MPO1	01_23_03	SWAT
YIR032C	DAL3	01_23_04	SWAT
YDR038C	ENA5	01_23_05	SWAT
YHR021W-A	ECM12	01_23_06	SWAT
YDR424C	DYN2	01_23_07	SWAT
YIR033W	MGA2	01_23_08	SWAT
YDR434W	GPI17	01_23_11	SWAT
YDR039C	ENA2	01_23_13	SWAT
YHR028C	DAP2	01_23_14	SWAT
YDR437W	GPI19	01_23_15	SWAT
YIR037W	HYR1	01_23_16	SWAT
YDR040C	ENA1	01_23_17	SWAT
YHR030C	SLT2	01_23_18	SWAT
YDR046C	BAP3	01_23_21	SWAT
YHR032W	ERC1	01_23_22	SWAT
YHR036W	BRL1	01_23_26	SWAT
YBR180W	DTR1	01_23_27	SWAT
YNL058C	YNL058C	01_23_28	SWAT
YBR179c	FZO1	01_23_29	SWAT
YHR039C	MSC7	01_23_30	SWAT
YDR438W	THI74	01_23_31	SWAT
YIR038C	GTT1	01_23_32	SWAT
YDR062W	LCB2	01_23_33	SWAT
YHR039C-A	VMA10	01_23_34	SWAT
YDR452W	PPN1	01_23_35	SWAT
YJR117W	STE24	01_23_36	SWAT
YHR048W	YHK8	01_23_38	SWAT
YJL005W	CYR1	01_23_40	SWAT
YDR072C	IPT1	01_23_41	SWAT
YHR050W	SMF2	01_23_42	SWAT
YDR458C	HEH2	01_23_43	SWAT
YJL012C	VTC4	01_23_44	SWAT
YDR080W	VPS41	01_23_45	SWAT
YHR053C	CUP1-1	01_23_46	SWAT
YDR459C	PFA5	01_23_47	SWAT
YJL019W	MPS3	01_23_48	SWAT
YLR361C	DCR2	01_24_01	SWAT
YOR328W	PDR10	01_24_02	SWAT
YMR118C	SHH3	01_24_03	SWAT
YPR079W	MRL1	01_24_04	SWAT
YLR368W	MDM30	01_24_05	SWAT
YOR329C	SCD5	01_24_06	SWAT
YMR119W	ASI1	01_24_07	SWAT
YMR123W	PKR1	01_24_11	SWAT
YPR091C	NVJ2	01_24_12	SWAT
YLR371W	ROM2	01_24_13	SWAT
YOR332W	VMA4	01_24_14	SWAT
YMR129W	POM152	01_24_15	SWAT
YPR095C	SYT1	01_24_16	SWAT
YLR372W	ELO3	01_24_17	SWAT
YOR348C	PUT4	01_24_18	SWAT
YLR376C	PSY3	01_24_21	SWAT
YOR357C	SNX3	01_24_22	SWAT
YOR370C	MRS6	01_24_26	SWAT
YHR083W	SAM35	01_24_28	SWAT
YLR380W	CSR1	01_24_29	SWAT
YOR377W	ATF1	01_24_30	SWAT
YMR148W	OSW5	01_24_31	SWAT
YPR103W	PRE2	01_24_32	SWAT
YLR389C	STE23	01_24_33	SWAT
YMR152W	YIM1	01_24_35	SWAT
YPR105C	COG4	01_24_36	SWAT
YOR045w	TOM6	01_24_37	SWAT
YMR155W	YMR155W	01_24_39	SWAT
YPR109W	YPR109W	01_24_40	SWAT
YLR396C	VPS33	01_24_41	SWAT
YOR394W	PAU21	01_24_42	SWAT
YAL040C	CLN3	01_24_43	SWAT
YPR113W	PIS1	01_24_44	SWAT
YGL181W	GTS1	01_24_45	SWAT
YOL137W	BSC6	01_24_46	SWAT
YMR159C	ATG16	01_24_47	SWAT
YPR114W	YPR114W	01_24_48	SWAT
YBR070C	ALG14	01_25_01	SWAT
YFL054C	AQY3	01_25_02	SWAT
YCR021C	HSP30	01_25_03	SWAT
YGR048W	UFD1	01_25_04	SWAT
YBR074W	PFF1	01_25_05	SWAT
YFL055W	AGP3	01_25_06	SWAT
YGR055W	MUP1	01_25_08	SWAT
YBR077C	SLM4	01_25_09	SWAT
YFL062W	COS4	01_25_10	SWAT
YCL021W-A	YCL021W-A	01_25_11	SWAT
YGR057C	LST7	01_25_12	SWAT
YGR049W	SCM4	01_25_13	SWAT
YFL066C	YFL066C	01_25_14	SWAT
YGR058W	PEF1	01_25_16	SWAT
YBR080C	SEC18	01_25_17	SWAT
YFL068W	YFL068W	01_25_18	SWAT
YGR059W	SPR3	01_25_20	SWAT
YBR090C	YBR090C	01_25_21	SWAT
YOR103C	OST2	01_25_22	SWAT
YCR027C	RHB1	01_25_23	SWAT
YBR230C	OM14	01_25_25	SWAT
YFR006W	YFR006W	01_25_26	SWAT
YCR028C	FEN2	01_25_27	SWAT
YGR065C	VHT1	01_25_28	SWAT
YBR096W	YBR096W	01_25_29	SWAT
YFR008W	FAR7	01_25_30	SWAT
YGR068C	ART5	01_25_32	SWAT
YBR097W	VPS15	01_25_33	SWAT
YGR077C	PEX8	01_25_36	SWAT
YBR102C	EXO84	01_25_37	SWAT
YFR021W	ATG18	01_25_38	SWAT
YBR105C	VID24	01_25_41	SWAT
YFR022W	ROG3	01_25_42	SWAT
YCR048W	ARE1	01_25_43	SWAT
YGR086C	PIL1	01_25_44	SWAT
YBR106W	PHO88	01_25_45	SWAT
YFR032C-B	YFR032C-B	01_25_46	SWAT
YCR067C	SED4	01_25_47	SWAT
YGR089W	NNF2	01_25_48	SWAT
YKL041W	VPS24	01_26_01	SWAT
YNL231C	PDR16	01_26_02	SWAT
YLL061W	MMP1	01_26_03	SWAT
YOL163W	YOL163W	01_26_04	SWAT
YKL044W	MMO1	01_26_05	SWAT
YNL234W	YNL234W	01_26_06	SWAT
YLR004C	THI73	01_26_07	SWAT
YOL164W-A	YOL164W-A	01_26_08	SWAT
YKL047W	ANR2	01_26_09	SWAT
YNL242W	ATG2	01_26_10	SWAT
YLR018C	POM34	01_26_11	SWAT
YNR056C	BIO5	01_26_12	SWAT
YNL243W	SLA2	01_26_14	SWAT
YLR019W	PSR2	01_26_15	SWAT
YOR002W	ALG6	01_26_16	SWAT
YKL063C	YKL063C	01_26_17	SWAT
YLR020C	YEH2	01_26_19	SWAT
YGR191W	HIP1	01_26_20	SWAT
YNL258C	DSL1	01_26_22	SWAT
YLR023C	IZH3	01_26_23	SWAT
YOR011W	AUS1	01_26_24	SWAT
YKL065C	YET1	01_26_25	SWAT
YOR018W	ROD1	01_26_28	SWAT
YKL065W-A	YKL065W-A	01_26_29	SWAT
YLR026C	SED5	01_26_31	SWAT
YOR030W	DFG16	01_26_32	SWAT
YKL069W	YKL069W	01_26_33	SWAT
YLR027C	AAT2	01_26_35	SWAT
YOR032W-A	YOR032W-A	01_26_36	SWAT
YKL080W	VMA5	01_26_37	SWAT
YLR034C	SMF3	01_26_39	SWAT
YOR034C	AKR2	01_26_40	SWAT
YKL094W	YJU3	01_26_41	SWAT
YJL039C	NUP192	01_26_43	SWAT
YOR036W	PEP12	01_26_44	SWAT
YKL096C-B	YKL096C-B	01_26_45	SWAT
YNL275W	BOR1	01_26_46	SWAT
YLR039C	RIC1	01_26_47	SWAT
YOR043W	WHI2	01_26_48	SWAT
YDR084C	TVP23	01_27_01	SWAT
YHR055C	CUP1-2	01_27_02	SWAT
YDR461W	MFA1	01_27_03	SWAT
YJL024C	APS3	01_27_04	SWAT
YHR060W	VMA22	01_27_06	SWAT
YDR468C	TLG1	01_27_07	SWAT
YJL028W	YJL028W	01_27_08	SWAT
YDR089W	YDR089W	01_27_09	SWAT
YHR072W	ERG7	01_27_10	SWAT
YDR472W	TRS31	01_27_11	SWAT
YJL029C	VPS53	01_27_12	SWAT
YDR090C	YDR090C	01_27_13	SWAT
YHR073W	OSH3	01_27_14	SWAT
YDR476C	YDR476C	01_27_15	SWAT
YDR093W	DNF2	01_27_17	SWAT
YHR092C	HXT4	01_27_18	SWAT
YDR479C	PEX29	01_27_19	SWAT
YJL036W	SNX4	01_27_20	SWAT
YDR100W	TVP15	01_27_21	SWAT
YHR094C	HXT1	01_27_22	SWAT
YDR481C	PHO8	01_27_23	SWAT
YJL038C	LOH1	01_27_24	SWAT
YDR105C	TMS1	01_27_25	SWAT
YDR483W	KRE2	01_27_27	SWAT
YJL044C	GYP6	01_27_28	SWAT
YDR108W	TRS85	01_27_29	SWAT
YHR107C	CDC12	01_27_30	SWAT
YDR484W	VPS52	01_27_31	SWAT
YJL051W	IRC8	01_27_32	SWAT
YDR490C	PKH1	01_27_35	SWAT
YJL052W	TDH1	01_27_36	SWAT
YDR492W	IZH1	01_27_39	SWAT
YJL058C	BIT61	01_27_40	SWAT
YDR495C	VPS3	01_27_43	SWAT
YJL059W	YHC3	01_27_44	SWAT
YHR108W	GGA2	01_27_46	SWAT
YDR497C	ITR1	01_27_47	SWAT
YJL077C	ICS3	01_27_48	SWAT
YLR411W	CTR3	01_28_01	SWAT
YPL004C	LSP1	01_28_02	SWAT
YMR161W	HLJ1	01_28_03	SWAT
YPR117W	YPR117W	01_28_04	SWAT
YLR417W	VPS36	01_28_05	SWAT
YPL010W	RET3	01_28_06	SWAT
YMR162C	DNF3	01_28_07	SWAT
YPR124W	CTR1	01_28_08	SWAT
YLR423C	ATG17	01_28_09	SWAT
YPL019C	VTC3	01_28_10	SWAT
YMR163C	INP2	01_28_11	SWAT
YPR128C	ANT1	01_28_12	SWAT
YLR426W	TDA5	01_28_13	SWAT
YPL032C	SVL3	01_28_14	SWAT
YMR165C	PAH1	01_28_15	SWAT
YPR138C	MEP3	01_28_16	SWAT
YLR440C	SEC39	01_28_17	SWAT
YMR173W	DDR48	01_28_19	SWAT
YLR443W	ECM7	01_28_21	SWAT
YPL041C	MRX11	01_28_22	SWAT
YMR183C	SSO2	01_28_23	SWAT
YPR140W	TAZ1	01_28_24	SWAT
YLR447C	VMA6	01_28_25	SWAT
YPL045W	VPS16	01_28_26	SWAT
YMR187C	YMR187C	01_28_27	SWAT
YPR141C	KAR3	01_28_28	SWAT
YMR192W	GYL1	01_28_31	SWAT
YMR197C	VTI1	01_28_35	SWAT
YPR149W	NCE102	01_28_36	SWAT
YMR198W	CIK1	01_28_39	SWAT
YPR153W	YPR153W	01_28_40	SWAT
YMR202W	ERG2	01_28_43	SWAT
YPR156C	TPO3	01_28_44	SWAT
YPL051W	ARL3	01_28_46	SWAT
YMR204C	INP1	01_28_47	SWAT
YPR159C-A	YPR159C-A	01_28_48	SWAT
YFR035C	YFR035C	01_29_02	SWAT
YCR068W	ATG15	01_29_03	SWAT
YGR105W	VMA21	01_29_04	SWAT
YCR075C	ERS1	01_29_07	SWAT
YGR120C	COG2	01_29_08	SWAT
YGR217W	CCH1	01_29_11	SWAT
YBR110W	ALG1	01_29_13	SWAT
YCR094W	CDC50	01_29_15	SWAT
YGR125W	YGR125W	01_29_16	SWAT
YBR126W-A	MEO1	01_29_17	SWAT
YFR042W	KEG1	01_29_18	SWAT
YCR098C	GIT1	01_29_19	SWAT
YGL008C	PMA1	01_29_20	SWAT
YBR127C	VMA2	01_29_21	SWAT
YFR048W	RMD8	01_29_22	SWAT
YDL001W	RMD1	01_29_23	SWAT
YGR131W	FHN1	01_29_24	SWAT
YBR128C	ATG14	01_29_25	SWAT
YDL009C	YDL009C	01_29_27	SWAT
YGR133W	PEX4	01_29_28	SWAT
YBR131W	CCZ1	01_29_29	SWAT
YDL012C	YDL012C	01_29_31	SWAT
YGR134W	CAF130	01_29_32	SWAT
YBR132C	AGP2	01_29_33	SWAT
YGL005C	COG7	01_29_34	SWAT
YDL015C	TSC13	01_29_35	SWAT
YGR138C	TPO2	01_29_36	SWAT
YBR147W	RTC2	01_29_37	SWAT
YGL006W	PMC1	01_29_38	SWAT
YDL019C	OSH2	01_29_39	SWAT
YGR141W	VPS62	01_29_40	SWAT
YBR150C	TBS1	01_29_41	SWAT
YGL012W	ERG4	01_29_42	SWAT
YDL022C-A	YDL022C-A	01_29_43	SWAT
YGR143W	SKN1	01_29_44	SWAT
YGR144W	THI4	01_29_48	SWAT
YOR228C	MCP1	01_30_01	SWAT
YNL279W	PRM1	01_30_02	SWAT
YLR043C	TRX1	01_30_03	SWAT
YOR044W	IRC23	01_30_04	SWAT
YLR046C	YLR046C	01_30_07	SWAT
YOR049C	RSB1	01_30_08	SWAT
YLR047C	FRE8	01_30_11	SWAT
YOR059C	LPL1	01_30_12	SWAT
YMR017W	SPO20	01_30_13	SWAT
YNL280C	ERG24	01_30_14	SWAT
YLR050C	YLR050C	01_30_15	SWAT
YOR060C	SLD7	01_30_16	SWAT
YKL105C	SEG2	01_30_17	SWAT
YLR056W	ERG3	01_30_19	SWAT
YOR067C	ALG8	01_30_20	SWAT
YKL119C	VPH2	01_30_21	SWAT
YNL293W	MSB3	01_30_22	SWAT
YLR057W	MNL2	01_30_23	SWAT
YOR068C	VAM10	01_30_24	SWAT
YKL124W	SSH4	01_30_25	SWAT
YLR064W	PER33	01_30_27	SWAT
YOR070C	GYP1	01_30_28	SWAT
YKL129C	MYO3	01_30_29	SWAT
YLR065C	ENV10	01_30_31	SWAT
YPL234C	VMA11	01_30_32	SWAT
YKL130C	SHE2	01_30_33	SWAT
YOR034C-A	YOR034C-A	01_30_34	SWAT
YLR066W	SPC3	01_30_35	SWAT
YOR075W	UFE1	01_30_36	SWAT
YKL133C	YKL133C	01_30_37	SWAT
YNL304W	YPT11	01_30_38	SWAT
YLR072W	LAM6	01_30_39	SWAT
YOR076C	SKI7	01_30_40	SWAT
YKL135C	APL2	01_30_41	SWAT
YNL305C	BXI1	01_30_42	SWAT
YOR079C	ATX2	01_30_44	SWAT
YKL140W	TGL1	01_30_45	SWAT
YNL318C	HXT14	01_30_46	SWAT
YLR080W	EMP46	01_30_47	SWAT
YOR081C	TGL5	01_30_48	SWAT
YDR119W	VBA4	01_31_01	SWAT
YHR114W	BZZ1	01_31_02	SWAT
YDR498C	SEC20	01_31_03	SWAT
YJL080C	SCP160	01_31_04	SWAT
YDR126W	SWF1	01_31_05	SWAT
YHR123W	EPT1	01_31_06	SWAT
YDR503C	LPP1	01_31_07	SWAT
YJL084C	ALY2	01_31_08	SWAT
YDR135C	YCF1	01_31_09	SWAT
YHR131C	YHR131C	01_31_10	SWAT
YDR504C	SPG3	01_31_11	SWAT
YJL085W	EXO70	01_31_12	SWAT
YDR137W	RGP1	01_31_13	SWAT
YHR133C	NSG1	01_31_14	SWAT
YDR508C	GNP1	01_31_15	SWAT
YJL093C	TOK1	01_31_16	SWAT
YDR141C	DOP1	01_31_17	SWAT
YHR135C	YCK1	01_31_18	SWAT
YDR513W	GRX2	01_31_19	SWAT
YJL094C	KHA1	01_31_20	SWAT
YDR142C	PEX7	01_31_21	SWAT
YHR142W	CHS7	01_31_22	SWAT
YDR522C	SPS2	01_31_23	SWAT
YJL095W	BCK1	01_31_24	SWAT
YDR153C	ENT5	01_31_25	SWAT
YHR149C	SKG6	01_31_26	SWAT
YDR524C	AGE1	01_31_27	SWAT
YJL097W	PHS1	01_31_28	SWAT
YDR160W	SSY1	01_31_29	SWAT
YHR150W	PEX28	01_31_30	SWAT
YDR525W-A	SNA2	01_31_31	SWAT
YJL099W	CHS6	01_31_32	SWAT
YDR164C	SEC1	01_31_33	SWAT
YHR155W	LAM1	01_31_34	SWAT
YDR536W	STL1	01_31_35	SWAT
YJL100W	LSB6	01_31_36	SWAT
YDR166C	SEC5	01_31_37	SWAT
YHR160C	PEX18	01_31_38	SWAT
YEL013W	VAC8	01_31_39	SWAT
YJL108C	PRM10	01_31_40	SWAT
YDR170C	SEC7	01_31_41	SWAT
YHR161C	YAP1801	01_31_42	SWAT
YEL016C	NPP2	01_31_43	SWAT
YJL112W	MDV1	01_31_44	SWAT
YHR171W	ATG7	01_31_46	SWAT
YEL017C-A	PMP2	01_31_47	SWAT
YJL117W	PHO86	01_31_48	SWAT
YML001W	YPT7	01_32_01	SWAT
YPL053C	KTR6	01_32_02	SWAT
YMR208W	ERG12	01_32_03	SWAT
YPR159W	KRE6	01_32_04	SWAT
YML006C	GIS4	01_32_05	SWAT
YPL057C	SUR1	01_32_06	SWAT
YMR212C	EFR3	01_32_07	SWAT
YML008C	ERG6	01_32_09	SWAT
YPL058C	PDR12	01_32_10	SWAT
YDL192W	ARF1	01_32_11	SWAT
YPR170W-B	YPR170W-B	01_32_12	SWAT
YML013W	UBX2	01_32_13	SWAT
YPL065W	VPS28	01_32_14	SWAT
YMR221C	YMR221C	01_32_15	SWAT
YPR173C	VPS4	01_32_16	SWAT
YML018C	YML018C	01_32_17	SWAT
YPL070W	MUK1	01_32_18	SWAT
YMR231W	PEP5	01_32_19	SWAT
YPR176C	BET2	01_32_20	SWAT
YML019W	OST6	01_32_21	SWAT
YMR232W	FUS2	01_32_23	SWAT
YML028W	TSA1	01_32_25	SWAT
YPL084W	BRO1	01_32_26	SWAT
YMR237W	BCH1	01_32_27	SWAT
YPR183W	DPM1	01_32_28	SWAT
YML029W	USA1	01_32_29	SWAT
YPL085W	SEC16	01_32_30	SWAT
YMR243C	ZRC1	01_32_31	SWAT
YPR185W	ATG13	01_32_32	SWAT
YPL087W	YDC1	01_32_34	SWAT
YMR246W	FAA4	01_32_35	SWAT
YPR192W	AQY1	01_32_36	SWAT
YML034W	SRC1	01_32_37	SWAT
YPL092W	SSU1	01_32_38	SWAT
YMR253C	YMR253C	01_32_39	SWAT
YPR194C	OPT2	01_32_40	SWAT
YML037C	YML037C	01_32_41	SWAT
YPR198W	SGE1	01_32_44	SWAT
YML042W	CAT2	01_32_45	SWAT
YPL096C-A	ERI1	01_32_46	SWAT
YMR258C	ROY1	01_32_47	SWAT
YPR201W	ARR3	01_32_48	SWAT
YJR098C	YJR098C	02_01_01	SWAT
YGL080W	MPC1	02_01_02	SWAT
YFL034C-A	RPL22B	02_01_03	SWAT
YFL033C	RIM15	02_01_04	SWAT
YLR453C	RIF2	02_01_05	SWAT
YKL183W	LOT5	02_01_07	SWAT
YDR147W	EKI1	02_01_08	SWAT
YDL048C	STP4	02_01_09	SWAT
YOR069W	VPS5	02_01_10	SWAT
YBR034C	HMT1	02_01_11	SWAT
YGL174W	BUD13	02_01_12	SWAT
YPR074C	TKL1	02_01_13	SWAT
YGR129W	SYF2	02_01_14	SWAT
YMR167W	MLH1	02_01_15	SWAT
YPR102C	RPL11A	02_01_16	SWAT
YKL151C	YKL151C	02_01_17	SWAT
YDR370C	DXO1	02_01_18	SWAT
YDL197C	ASF2	02_01_19	SWAT
YER078W-A	YER078W-A	02_01_20	SWAT
YPL228W	CET1	02_01_21	SWAT
YHR052W	CIC1	02_01_22	SWAT
YOL051W	GAL11	02_01_23	SWAT
YCL010C	SGF29	02_01_24	SWAT
YMR265C	YMR265C	02_01_27	SWAT
YOR124C	UBP2	02_01_28	SWAT
YEL041W	YEF1	02_01_29	SWAT
YHR132W-A	IGO2	02_01_30	SWAT
YBL104C	SEA4	02_01_31	SWAT
YDR021W	FAL1	02_01_32	SWAT
YGR211W	ZPR1	02_01_36	SWAT
YDL005C	MED2	02_01_37	SWAT
YLR448W	RPL6B	02_01_38	SWAT
YBL035C	POL12	02_01_39	SWAT
YOR283W	YOR283W	02_01_40	SWAT
YFL017W-A	SMX2	02_01_41	SWAT
YCR019W	MAK32	02_01_42	SWAT
YNL086W	SNN1	02_01_43	SWAT
YMR111C	YMR111C	02_01_44	SWAT
YGL262W	YGL262W	02_01_45	SWAT
YIL129C	TAO3	02_01_46	SWAT
YLR412W	BER1	02_01_47	SWAT
YOR353C	SOG2	02_01_48	SWAT
YBR094W	PBY1	02_02_01	SWAT
YDR263C	DIN7	02_02_02	SWAT
YOL086W-A	MHF1	02_02_03	SWAT
YGL147C	RPL9A	02_02_04	SWAT
YLR435W	TSR2	02_02_06	SWAT
YDR379W	RGA2	02_02_07	SWAT
YIL002W-A	YIL002W-A	02_02_09	SWAT
YDR486C	VPS60	02_02_10	SWAT
YIL144W	NDC80	02_02_11	SWAT
YBR126C	TPS1	02_02_12	SWAT
YGR123C	PPT1	02_02_13	SWAT
YOR319W	HSH49	02_02_15	SWAT
YNL197C	WHI3	02_02_17	SWAT
YDR150W	NUM1	02_02_18	SWAT
YPL229W	YPL229W	02_02_19	SWAT
YHR193C	EGD2	02_02_20	SWAT
YBR107C	IML3	02_02_21	SWAT
YDR378C	LSM6	02_02_22	SWAT
YML103C	NUP188	02_02_23	SWAT
YOL015W	IRC10	02_02_24	SWAT
YOR145C	PNO1	02_02_25	SWAT
YBR200W	BEM1	02_02_27	SWAT
YDR533C	HSP31	02_02_28	SWAT
YJL020C	BBC1	02_02_29	SWAT
YEL026W	SNU13	02_02_30	SWAT
YJL136W-A	YJL136W-A	02_02_31	SWAT
YPL125W	KAP120	02_02_32	SWAT
YKL125W	RRN3	02_02_33	SWAT
YLR313C	SPH1	02_02_34	SWAT
YLR276C	DBP9	02_02_35	SWAT
YJL033W	HCA4	02_02_36	SWAT
YOL029C	YOL029C	02_02_37	SWAT
YPL018W	CTF19	02_02_38	SWAT
YDR003W-A	YDR003W-A	02_02_39	SWAT
YPL171C	OYE3	02_02_40	SWAT
YOR298C-A	MBF1	02_02_41	SWAT
YHL010C	ETP1	02_02_42	SWAT
YCL047C	POF1	02_02_43	SWAT
YJR129C	EFM3	02_02_44	SWAT
YIL145C	PAN6	02_02_45	SWAT
YLR445W	GMC2	02_02_46	SWAT
YEL029C	BUD16	02_02_47	SWAT
YBR271W	EFM2	02_02_48	SWAT
YBR225W	YBR225W	02_03_01	SWAT
YDR487C	RIB3	02_03_02	SWAT
YLR451W	LEU3	02_03_05	SWAT
YLR277C	YSH1	02_03_06	SWAT
his3Δ1::GFPdC	None	02_03_08	SWAT
YNL097C	PHO23	02_03_09	SWAT
YFL041W-A	YFL041W-A	02_03_13	SWAT
YFL010W-A	AUA1	02_03_14	SWAT
YFL021W	GAT1	02_03_15	SWAT
YJL025W	RRN7	02_03_16	SWAT
YBL049W	MOH1	02_03_17	SWAT
YKL213C	DOA1	02_03_18	SWAT
YGL166W	CUP2	02_03_21	SWAT
YNL261W	ORC5	02_03_22	SWAT
YLR199C	PBA1	02_03_24	SWAT
YOR131C	YOR131C	02_03_25	SWAT
YCL001W-A	YCL001W-A	02_03_26	SWAT
YFL034C-B	MOB2	02_03_27	SWAT
YPL024W	RMI1	02_03_29	SWAT
YOR337W	TEA1	02_03_30	SWAT
YJR136C	TTI2	02_03_31	SWAT
YPR089W	YPR089W	02_03_32	SWAT
YLL046C	RNP1	02_03_33	SWAT
YMR263W	SAP30	02_03_34	SWAT
YDR068W	DOS2	02_03_35	SWAT
YDR092W	UBC13	02_03_36	SWAT
YAL064C-A	TDA8	02_03_37	SWAT
YDL116W	NUP84	02_03_38	SWAT
YDR132C	YDR132C	02_03_39	SWAT
YCL014W	BUD3	02_03_40	SWAT
YCR020C	PET18	02_03_41	SWAT
YOR039W	CKB2	02_03_42	SWAT
YIL057C	RGI2	02_03_44	SWAT
YNL157W	IGO1	02_03_45	SWAT
YLR154W-C	TAR1	02_03_46	SWAT
YGL252C	RTG2	02_03_47	SWAT
YIL143C	SSL2	02_03_48	SWAT
YPL170W	DAP1	02_04_01	SWAT
YNL022C	RCM1	02_04_02	SWAT
YAL043C	PTA1	02_04_05	SWAT
YLR031W	YLR031W	02_04_06	SWAT
YPL037C	EGD1	02_04_09	SWAT
YAL041W	CDC24	02_04_10	SWAT
YLR003C	CMS1	02_04_13	SWAT
YPR111W	DBF20	02_04_14	SWAT
YNL140C	YNL140C	02_04_15	SWAT
YPL026C	SKS1	02_04_16	SWAT
YGR122W	YGR122W	02_04_17	SWAT
YDR251W	PAM1	02_04_18	SWAT
YER136W	GDI1	02_04_19	SWAT
YNL091W	NST1	02_04_20	SWAT
YGL251C	HFM1	02_04_21	SWAT
YOL146W	PSF3	02_04_22	SWAT
YDL208W	NHP2	02_04_23	SWAT
YGL078C	DBP3	02_04_24	SWAT
YDR123C	INO2	02_04_25	SWAT
YAL063C-A	YAL063C-A	02_04_26	SWAT
YML100W-A	YML100W-A	02_04_27	SWAT
YHR025W	THR1	02_04_29	SWAT
YMR153W	NUP53	02_04_31	SWAT
YER054C	GIP2	02_04_32	SWAT
YOL090W	MSH2	02_04_33	SWAT
YNL206C	RTT106	02_04_34	SWAT
YOR064C	YNG1	02_04_35	SWAT
YKL087C	CYT2	02_04_36	SWAT
YOL143C	RIB4	02_04_37	SWAT
YLR408C	BLS1	02_04_38	SWAT
YOR111W	YOR111W	02_04_39	SWAT
YDR306C	YDR306C	02_04_40	SWAT
YLR200W	YKE2	02_04_42	SWAT
YDL213C	NOP6	02_04_45	SWAT
YPL153C	RAD53	02_04_46	SWAT
YBR060C	ORC2	02_04_47	SWAT
YIR003W	AIM21	02_04_48	SWAT
YER096W	SHC1	02_05_01	SWAT
YLL054C	YLL054C	02_05_02	SWAT
YOR164C	GET4	02_05_04	SWAT
YJR017C	ESS1	02_05_05	SWAT
YDR235W	PRP42	02_05_06	SWAT
YFL003C	MSH4	02_05_08	SWAT
YMR316W	DIA1	02_05_10	SWAT
YNL173C	MDG1	02_05_11	SWAT
YNR004W	SWM2	02_05_12	SWAT
YPL256C	CLN2	02_05_13	SWAT
YPR008W	HAA1	02_05_15	SWAT
YLR367W	RPS22B	02_05_16	SWAT
YGR061C	ADE6	02_05_17	SWAT
YER030W	CHZ1	02_05_18	SWAT
YBR182C-A	YBR182C-A	02_05_19	SWAT
YDR485C	VPS72	02_05_20	SWAT
YDR191W	HST4	02_05_21	SWAT
YOR221C	MCT1	02_05_22	SWAT
YLR005W	SSL1	02_05_23	SWAT
YMR085W	YMR085W	02_05_24	SWAT
YLR325C	RPL38	02_05_25	SWAT
YMR309C	NIP1	02_05_26	SWAT
YDL021W	GPM2	02_05_27	SWAT
YEL053C	MAK10	02_05_28	SWAT
YHR019C	DED81	02_05_30	SWAT
YNR015W	SMM1	02_05_31	SWAT
YEL018W	EAF5	02_05_32	SWAT
YJL053W	PEP8	02_05_34	SWAT
YGR146C-A	YGR146C-A	02_05_37	SWAT
YPL250C	ATG41	02_05_38	SWAT
his3Δ1::GFPdC	None	02_05_39	SWAT
YDL230W	PTP1	02_05_41	SWAT
YML058W	SML1	02_05_44	SWAT
YML017W	PSP2	02_05_45	SWAT
YBR215W	HPC2	02_05_46	SWAT
YNL196C	SLZ1	02_05_48	SWAT
YBR057C	MUM2	02_06_01	SWAT
YJR140C	HIR3	02_06_02	SWAT
YPR062W	FCY1	02_06_03	SWAT
YDR158W	HOM2	02_06_04	SWAT
YGL094C	PAN2	02_06_05	SWAT
YHR156C	LIN1	02_06_06	SWAT
YCR051W	YCR051W	02_06_07	SWAT
YDL134C	PPH21	02_06_08	SWAT
YLR352W	YLR352W	02_06_09	SWAT
YCR102C	YCR102C	02_06_10	SWAT
YIL113W	SDP1	02_06_11	SWAT
YMR219W	ESC1	02_06_12	SWAT
YER007W	PAC2	02_06_13	SWAT
YOR173W	DCS2	02_06_14	SWAT
YOR143C	THI80	02_06_15	SWAT
YDR267C	CIA1	02_06_16	SWAT
YMR016C	SOK2	02_06_17	SWAT
YBR087W	RFC5	02_06_18	SWAT
YHL006C	SHU1	02_06_19	SWAT
YGR267C	FOL2	02_06_20	SWAT
YGR017W	YGR017W	02_06_22	SWAT
YKL013C	ARC19	02_06_23	SWAT
YKL018W	SWD2	02_06_27	SWAT
YIL064W	EFM4	02_06_28	SWAT
YLR209C	PNP1	02_06_29	SWAT
YJL101C	GSH1	02_06_30	SWAT
YFL023W	BUD27	02_06_31	SWAT
YKL142W	MRP8	02_06_32	SWAT
YBR156C	SLI15	02_06_33	SWAT
YGL164C	YRB30	02_06_34	SWAT
YMR210W	MGL2	02_06_37	SWAT
YKL017C	HCS1	02_06_38	SWAT
YOR376W-A	YOR376W-A	02_06_41	SWAT
YKL159C	RCN1	02_06_42	SWAT
YLR254C	NDL1	02_06_43	SWAT
YER121W	YER121W	02_06_44	SWAT
YMR032W	HOF1	02_06_46	SWAT
YNR040W	YNR040W	02_06_47	SWAT
YOR243C	PUS7	02_06_48	SWAT
YGR251W	NOP19	02_07_01	SWAT
YCL039W	GID7	02_07_02	SWAT
YHR002W	LEU5	02_07_03	SWAT
YDR335W	MSN5	02_07_04	SWAT
YMR233W	TRI1	02_07_05	SWAT
YDR005C	MAF1	02_07_06	SWAT
YKR018C	YKR018C	02_07_07	SWAT
YBR076W	ECM8	02_07_08	SWAT
YOR274W	MOD5	02_07_09	SWAT
YJL076W	NET1	02_07_10	SWAT
YDR047W	HEM12	02_07_12	SWAT
YAL027W	SAW1	02_07_13	SWAT
YNL011C	YNL011C	02_07_14	SWAT
YCR093W	CDC39	02_07_15	SWAT
YDR279W	RNH202	02_07_16	SWAT
YCR096C	HMRA2	02_07_17	SWAT
YDR097C	MSH6	02_07_18	SWAT
YDR528W	HLR1	02_07_19	SWAT
YJL089W	SIP4	02_07_20	SWAT
his3Δ1::SWAT / SWAT-SP	None	02_07_22	SWAT
YIL138C	TPM2	02_07_23	SWAT
YHR177W	YHR177W	02_07_27	SWAT
YGL227W	VID30	02_07_28	SWAT
YGL213C	SKI8	02_07_29	SWAT
YDR527W	RBA50	02_07_30	SWAT
YKL120W	OAC1	02_07_31	SWAT
YGL036W	YGL036W	02_07_32	SWAT
YNR038W	DBP6	02_07_33	SWAT
YNL241C	ZWF1	02_07_34	SWAT
YIL105W-A	YIL105W-A	02_07_35	SWAT
YEL062W	NPR2	02_07_36	SWAT
YDR451C	YHP1	02_07_37	SWAT
YGR278W	CWC22	02_07_39	SWAT
YDR101C	ARX1	02_07_40	SWAT
YJL201W	ECM25	02_07_41	SWAT
YGR155W	CYS4	02_07_42	SWAT
YDL150W	RPC53	02_07_44	SWAT
YDR330W	UBX5	02_07_45	SWAT
YIL054W	YIL054W	02_07_46	SWAT
YLR106C	MDN1	02_07_48	SWAT
YDR321W	ASP1	02_08_01	SWAT
YJR139C	HOM6	02_08_03	SWAT
YKL122C	SRP21	02_08_05	SWAT
YNL108C	YNL108C	02_08_06	SWAT
YGR248W	SOL4	02_08_07	SWAT
YPL181W	CTI6	02_08_08	SWAT
YNL035C	YNL035C	02_08_09	SWAT
YER098W	UBP9	02_08_10	SWAT
YML127W	RSC9	02_08_11	SWAT
YLR216C	CPR6	02_08_12	SWAT
YER186C	YER186C	02_08_14	SWAT
YMR125W	STO1	02_08_15	SWAT
YGR238C	KEL2	02_08_17	SWAT
YBL006C	LDB7	02_08_18	SWAT
YJL030W	MAD2	02_08_19	SWAT
YHR111W	UBA4	02_08_20	SWAT
his3Δ1::SWAT / SWAT-SP	None	02_08_21	SWAT
YNR027W	BUD17	02_08_23	SWAT
YNL249C	MPA43	02_08_24	SWAT
his3Δ1::GFPdC	None	02_08_26	SWAT
YNL277W-A	YNL277W-A	02_08_28	SWAT
YIL108W	YIL108W	02_08_29	SWAT
YGR262C	BUD32	02_08_30	SWAT
YJR118C	ILM1	02_08_31	SWAT
YIR011C	STS1	02_08_32	SWAT
YJL069C	UTP18	02_08_33	SWAT
YPL017C	IRC15	02_08_34	SWAT
YBL046W	PSY4	02_08_35	SWAT
YGL050W	TYW3	02_08_36	SWAT
YPL260W	YPL260W	02_08_37	SWAT
YJL107C	YJL107C	02_08_38	SWAT
YBR123C	TFC1	02_08_39	SWAT
YJR135W-A	TIM8	02_08_40	SWAT
YBL093C	ROX3	02_08_41	SWAT
YDR423C	CAD1	02_08_42	SWAT
YJR133W	XPT1	02_08_43	SWAT
YDR397C	NCB2	02_08_44	SWAT
YKR042W	UTH1	02_08_45	SWAT
YNL201C	PSY2	02_08_46	SWAT
YLL053C	YLL053C	02_08_47	SWAT
YDL040C	NAT1	02_08_48	SWAT
YHR049W	FSH1	02_09_01	SWAT
YIR017C	MET28	02_09_02	SWAT
YLR224W	UCC1	02_09_04	SWAT
YOL036W	YOL036W	02_09_06	SWAT
YJR155W	AAD10	02_09_07	SWAT
YER092W	IES5	02_09_11	SWAT
YMR181C	YMR181C	02_09_12	SWAT
YDR478W	SNM1	02_09_13	SWAT
YOR284W	HUA2	02_09_15	SWAT
YKL082C	RRP14	02_09_16	SWAT
YLR433C	CNA1	02_09_17	SWAT
YOL131W	YOL131W	02_09_18	SWAT
YKL072W	STB6	02_09_19	SWAT
YDR098C	GRX3	02_09_20	SWAT
YMR234W	RNH1	02_09_21	SWAT
YMR185W	RTP1	02_09_22	SWAT
YMR259C	TRM732	02_09_23	SWAT
YCL051W	LRE1	02_09_24	SWAT
YLR394W	CST9	02_09_26	SWAT
YPR066W	UBA3	02_09_27	SWAT
YOR380W	RDR1	02_09_28	SWAT
YNL289W	PCL1	02_09_29	SWAT
YPR005C	HAL1	02_09_30	SWAT
YOL068C	HST1	02_09_31	SWAT
YMR114C	YMR114C	02_09_32	SWAT
YOR197W	MCA1	02_09_33	SWAT
YER021W	RPN3	02_09_35	SWAT
YDR454C	GUK1	02_09_36	SWAT
YLR210W	CLB4	02_09_37	SWAT
YDR213W	UPC2	02_09_38	SWAT
YOR359W	VTS1	02_09_41	SWAT
YIR042C	YIR042C	02_09_42	SWAT
YIL038C	NOT3	02_09_43	SWAT
YOR373W	NUD1	02_09_44	SWAT
YBR261C	TAE1	02_09_46	SWAT
YGL014W	PUF4	02_09_47	SWAT
YLR345W	YLR345W	02_09_48	SWAT
YHR163W	SOL3	02_10_01	SWAT
YJL140W	RPB4	02_10_02	SWAT
YHR061C	GIC1	02_10_03	SWAT
YNL083W	SAL1	02_10_04	SWAT
YHR104W	GRE3	02_10_05	SWAT
YBR200W-A	YBR200W-A	02_10_06	SWAT
YER065C	ICL1	02_10_07	SWAT
YAL049C	AIM2	02_10_08	SWAT
YLR392C	ART10	02_10_11	SWAT
YJR142W	YJR142W	02_10_13	SWAT
YBR259W	YBR259W	02_10_14	SWAT
YBR137W	YBR137W	02_10_15	SWAT
YBL004W	UTP20	02_10_16	SWAT
YML005W	TRM12	02_10_17	SWAT
YIL131C	FKH1	02_10_18	SWAT
YPL263C	KEL3	02_10_19	SWAT
YAR019C	CDC15	02_10_20	SWAT
YKL206C	ADD66	02_10_22	SWAT
YJR094C	IME1	02_10_23	SWAT
YOR213C	SAS5	02_10_24	SWAT
YJL157C	FAR1	02_10_25	SWAT
YER143W	DDI1	02_10_26	SWAT
YBL019W	APN2	02_10_27	SWAT
YDR081C	PDC2	02_10_28	SWAT
YBR216C	YBP1	02_10_29	SWAT
YHR207C	SET5	02_10_30	SWAT
YPL093W	NOG1	02_10_31	SWAT
YOL151W	GRE2	02_10_32	SWAT
YER144C	UBP5	02_10_33	SWAT
YBR184W	YBR184W	02_10_34	SWAT
YGL039W	YGL039W	02_10_35	SWAT
YKL007W	CAP1	02_10_36	SWAT
YKL214C	YRA2	02_10_37	SWAT
YER112W	LSM4	02_10_38	SWAT
YHL033C	RPL8A	02_10_41	SWAT
YLR346C	CIS1	02_10_43	SWAT
YDR099W	BMH2	02_10_44	SWAT
YMR133W	REC114	02_10_45	SWAT
YKL215C	OXP1	02_10_47	SWAT
YOR313C	SPS4	02_10_48	SWAT
YJR105W	ADO1	02_11_01	SWAT
YNL240C	NAR1	02_11_02	SWAT
YBR114W	RAD16	02_11_03	SWAT
YER132C	PMD1	02_11_04	SWAT
YIL133C	RPL16A	02_11_05	SWAT
YMR095C	SNO1	02_11_06	SWAT
YDR381C-A	YDR381C-A	02_11_08	SWAT
YBR211C	AME1	02_11_09	SWAT
YML098W	TAF13	02_11_10	SWAT
YIL061C	SNP1	02_11_11	SWAT
YPL152W	RRD2	02_11_12	SWAT
YMR039C	SUB1	02_11_13	SWAT
YFR043C	IRC6	02_11_15	SWAT
YLR457C	NBP1	02_11_18	SWAT
YDR400W	URH1	02_11_20	SWAT
YDR283C	GCN2	02_11_21	SWAT
YPL267W	ACM1	02_11_22	SWAT
YLR035C	MLH2	02_11_23	SWAT
YGL232W	TAN1	02_11_24	SWAT
YIL003W	CFD1	02_11_26	SWAT
YMR067C	UBX4	02_11_27	SWAT
YDR186C	YDR186C	02_11_29	SWAT
YGL134W	PCL10	02_11_30	SWAT
YGL091C	NBP35	02_11_32	SWAT
YGR229C	SMI1	02_11_33	SWAT
YDR346C	SVF1	02_11_34	SWAT
YHR178W	STB5	02_11_35	SWAT
YAL013W	DEP1	02_11_36	SWAT
YGR266W	YGR266W	02_11_37	SWAT
YNR012W	URK1	02_11_38	SWAT
YOL148C	SPT20	02_11_39	SWAT
YGR040W	KSS1	02_11_40	SWAT
YFR055W	IRC7	02_11_41	SWAT
YJR148W	BAT2	02_11_42	SWAT
YOL016C	CMK2	02_11_43	SWAT
YDL177C	YDL177C	02_11_44	SWAT
YER114C	BOI2	02_11_45	SWAT
YHR184W	SSP1	02_11_46	SWAT
YGL025C	PGD1	02_11_47	SWAT
YPR086W	SUA7	02_11_48	SWAT
YBL033C	RIB1	02_12_01	SWAT
YOR019W	YOR019W	02_12_02	SWAT
YDR171W	HSP42	02_12_03	SWAT
YBR046C	ZTA1	02_12_04	SWAT
YFR009W	GCN20	02_12_05	SWAT
YGR019W	UGA1	02_12_06	SWAT
YDL236W	PHO13	02_12_07	SWAT
YOL049W	GSH2	02_12_09	SWAT
YGR072W	UPF3	02_12_10	SWAT
YJL156C	SSY5	02_12_11	SWAT
YJL103C	GSM1	02_12_12	SWAT
YBL071W-A	KTI11	02_12_13	SWAT
YER137C	YER137C	02_12_14	SWAT
YJR023C	YJR023C	02_12_15	SWAT
YER070W	RNR1	02_12_16	SWAT
YNL088W	TOP2	02_12_17	SWAT
YOL121C	RPS19A	02_12_19	SWAT
YMR154C	RIM13	02_12_20	SWAT
YJL072C	PSF2	02_12_21	SWAT
YER134C	YER134C	02_12_22	SWAT
YKL139W	CTK1	02_12_23	SWAT
YKR029C	SET3	02_12_24	SWAT
YOL087C	DUF1	02_12_25	SWAT
YGR099W	TEL2	02_12_26	SWAT
YKR056W	TRM2	02_12_27	SWAT
YLR432W	IMD3	02_12_28	SWAT
YER059W	PCL6	02_12_29	SWAT
YDR173C	ARG82	02_12_30	SWAT
YBL044W	YBL044W	02_12_32	SWAT
YDR183W	PLP1	02_12_33	SWAT
YDR143C	SAN1	02_12_34	SWAT
YOR191W	ULS1	02_12_35	SWAT
YMR121C	RPL15B	02_12_36	SWAT
YPL127C	HHO1	02_12_37	SWAT
YGR035W-A	YGR035W-A	02_12_38	SWAT
YNL034W	YNL034W	02_12_40	SWAT
YOL097W-A	YOL097W-A	02_12_41	SWAT
YGL192W	IME4	02_12_42	SWAT
YML073C	RPL6A	02_12_43	SWAT
YLL021W	SPA2	02_12_44	SWAT
YMR179W	SPT21	02_12_45	SWAT
YOR388C	FDH1	02_12_47	SWAT
YLR233C	EST1	02_12_48	SWAT
YER034W	YER034W	02_13_02	SWAT
YDL092W	SRP14	02_13_03	SWAT
YBR151W	APD1	02_13_04	SWAT
YPR119W	CLB2	02_13_06	SWAT
YPR073C	LTP1	02_13_07	SWAT
YMR059W	SEN15	02_13_09	SWAT
YML063W	RPS1B	02_13_10	SWAT
his3Δ1::SWAT / SWAT-SP	None	02_13_11	SWAT
YLL063C	AYT1	02_13_13	SWAT
YGL128C	CWC23	02_13_14	SWAT
his3Δ1::GFPdC	None	02_13_15	SWAT
his3Δ1::GFPdC	None	02_13_16	SWAT
YML079W	YML079W	02_13_17	SWAT
YKR095W	MLP1	02_13_18	SWAT
YIL150C	MCM10	02_13_22	SWAT
YPL269W	KAR9	02_13_23	SWAT
YLR384C	IKI3	02_13_24	SWAT
YBL016W	FUS3	02_13_25	SWAT
YOL025W	LAG2	02_13_26	SWAT
YCL040W	GLK1	02_13_27	SWAT
YOR208W	PTP2	02_13_28	SWAT
YOL128C	YGK3	02_13_29	SWAT
YGL157W	ARI1	02_13_30	SWAT
YOR375C	GDH1	02_13_32	SWAT
YIL092W	YIL092W	02_13_34	SWAT
YDR466W	PKH3	02_13_35	SWAT
YKL211C	TRP3	02_13_36	SWAT
YER051W	JHD1	02_13_37	SWAT
YJR149W	YJR149W	02_13_38	SWAT
YNL166C	BNI5	02_13_39	SWAT
YFL047W	RGD2	02_13_41	SWAT
YIL036W	CST6	02_13_42	SWAT
YKR062W	TFA2	02_13_43	SWAT
YDL219W	DTD1	02_13_44	SWAT
YPR072W	NOT5	02_13_45	SWAT
YFR015C	GSY1	02_13_46	SWAT
YIL020C	HIS6	02_13_47	SWAT
YHR196W	UTP9	02_13_48	SWAT
YMR025W	CSI1	02_14_01	SWAT
YHR064C	SSZ1	02_14_02	SWAT
YER052C	HOM3	02_14_03	SWAT
YGR230W	BNS1	02_14_04	SWAT
YER067W	RGI1	02_14_05	SWAT
YMR156C	TPP1	02_14_06	SWAT
YHR090C	YNG2	02_14_08	SWAT
YBR165W	UBS1	02_14_10	SWAT
his3Δ1::SWAT / SWAT-SP	None	02_14_11	SWAT
YML099C	ARG81	02_14_13	SWAT
YOR236W	DFR1	02_14_14	SWAT
his3Δ1::GFPdC	None	02_14_16	SWAT
YHR118C	ORC6	02_14_17	SWAT
YDR131C	YDR131C	02_14_18	SWAT
YDR361C	BCP1	02_14_22	SWAT
YGR169C	PUS6	02_14_23	SWAT
YLR189C	ATG26	02_14_24	SWAT
YHR033W	YHR033W	02_14_26	SWAT
YDR201W	SPC19	02_14_27	SWAT
YHL048C-A	YHL048C-A	02_14_28	SWAT
YLR002C	NOC3	02_14_29	SWAT
YHR165C	PRP8	02_14_30	SWAT
YDL141W	BPL1	02_14_31	SWAT
YMR168C	CEP3	02_14_32	SWAT
YER139C	RTR1	02_14_33	SWAT
YKR097W	PCK1	02_14_34	SWAT
YOL066C	RIB2	02_14_35	SWAT
YDR507C	GIN4	02_14_36	SWAT
YDR475C	JIP4	02_14_37	SWAT
YMR201C	RAD14	02_14_38	SWAT
YLR221C	RSA3	02_14_39	SWAT
YGR288W	MAL13	02_14_40	SWAT
YMR107W	SPG4	02_14_41	SWAT
YOR107W	RGS2	02_14_42	SWAT
YHR077C	NMD2	02_14_43	SWAT
YNL102W	POL1	02_14_44	SWAT
YLR362W	STE11	02_14_45	SWAT
YOL012C	HTZ1	02_14_46	SWAT
YMR230W	RPS10B	02_14_47	SWAT
YMR053C	STB2	02_14_48	SWAT
YBR017C	KAP104	02_15_01	SWAT
YOR308C	SNU66	02_15_02	SWAT
YLR228C	ECM22	02_15_03	SWAT
YLR361C-A	YLR361C-A	02_15_04	SWAT
YPL038W	MET31	02_15_05	SWAT
YOL072W	THP1	02_15_06	SWAT
YKL033W-A	YKL033W-A	02_15_07	SWAT
YBR272C	HSM3	02_15_08	SWAT
YMR143W	RPS16A	02_15_09	SWAT
YLR127C	APC2	02_15_10	SWAT
YLR045C	STU2	02_15_11	SWAT
YNL278W	CAF120	02_15_12	SWAT
YBL009W	ALK2	02_15_13	SWAT
YBR297W	MAL33	02_15_14	SWAT
YCR106W	RDS1	02_15_16	SWAT
YHL034C	SBP1	02_15_17	SWAT
YMR174C	PAI3	02_15_18	SWAT
YDR515W	SLF1	02_15_19	SWAT
YCL044C	MGR1	02_15_20	SWAT
YDR313C	PIB1	02_15_21	SWAT
YNL138W	SRV2	02_15_22	SWAT
YLR015W	BRE2	02_15_23	SWAT
YHR069C	RRP4	02_15_25	SWAT
YBR112C	CYC8	02_15_26	SWAT
YJR082C	EAF6	02_15_27	SWAT
YDR325W	YCG1	02_15_28	SWAT
YMR056C	AAC1	02_15_29	SWAT
YGR204W	ADE3	02_15_30	SWAT
YDR104C	SPO71	02_15_31	SWAT
YML114C	TAF8	02_15_32	SWAT
YLR381W	CTF3	02_15_33	SWAT
YDR403W	DIT1	02_15_34	SWAT
YGL061C	DUO1	02_15_35	SWAT
YLR449W	FPR4	02_15_36	SWAT
YPL266W	DIM1	02_15_37	SWAT
YOR358W	HAP5	02_15_38	SWAT
YGR044C	RME1	02_15_39	SWAT
YOL055C	THI20	02_15_41	SWAT
YOR179C	SYC1	02_15_42	SWAT
YDR386W	MUS81	02_15_43	SWAT
YBR252W	DUT1	02_15_44	SWAT
YMR138W	CIN4	02_15_45	SWAT
YOL124C	TRM11	02_15_46	SWAT
YHR056C	RSC30	02_15_47	SWAT
YOR162C	YRR1	02_15_48	SWAT
YMR278W	PRM15	02_16_01	SWAT
YNL167C	SKO1	02_16_02	SWAT
YEL015W	EDC3	02_16_03	SWAT
YGL211W	NCS6	02_16_04	SWAT
YDR359C	EAF1	02_16_05	SWAT
YIL084C	SDS3	02_16_06	SWAT
YPL042C	SSN3	02_16_07	SWAT
YPL023C	MET12	02_16_08	SWAT
YBL107C	MIX23	02_16_09	SWAT
YBL081W	YBL081W	02_16_10	SWAT
YMR044W	IOC4	02_16_11	SWAT
YIR029W	DAL2	02_16_13	SWAT
YNL018C	YNL018C	02_16_14	SWAT
YGR074W	SMD1	02_16_15	SWAT
YIL019W	FAF1	02_16_16	SWAT
YGR161C	RTS3	02_16_18	SWAT
YCL057W	PRD1	02_16_19	SWAT
YGL113W	SLD3	02_16_20	SWAT
YJL074C	SMC3	02_16_21	SWAT
YGL097W	SRM1	02_16_22	SWAT
YJL035C	TAD2	02_16_23	SWAT
YGR087C	PDC6	02_16_24	SWAT
YNL031C	HHT2	02_16_26	SWAT
YDR179C	CSN9	02_16_27	SWAT
YOR027W	STI1	02_16_28	SWAT
YLR144C	ACF2	02_16_29	SWAT
YJR154W	YJR154W	02_16_30	SWAT
YDL028C	MPS1	02_16_31	SWAT
YJR025C	BNA1	02_16_33	SWAT
YCR086W	CSM1	02_16_34	SWAT
YOL115W	PAP2	02_16_35	SWAT
YIL154C	IMP2'	02_16_36	SWAT
YDL039C	PRM7	02_16_37	SWAT
YKL145W	RPT1	02_16_38	SWAT
YLL058W	YLL058W	02_16_39	SWAT
YDL045C	FAD1	02_16_40	SWAT
YMR271C	URA10	02_16_41	SWAT
YPL008W	CHL1	02_16_42	SWAT
YAL017W	PSK1	02_16_43	SWAT
YEL042W	GDA1	02_16_44	SWAT
YGR179C	OKP1	02_16_45	SWAT
YNL001W	DOM34	02_16_48	SWAT
YIR018C-A	YIR018C-A	02_17_01	SWAT
YAL064W	YAL064W	02_17_02	SWAT
YLR030W	YLR030W	02_17_03	SWAT
YLR354C	TAL1	02_17_04	SWAT
YBL005W	PDR3	02_17_05	SWAT
YLL032C	YLL032C	02_17_06	SWAT
YBR234C	ARC40	02_17_07	SWAT
YLR460C	YLR460C	02_17_08	SWAT
YHR046C	INM1	02_17_09	SWAT
YGR178C	PBP1	02_17_10	SWAT
YOR281C	PLP2	02_17_11	SWAT
YHL007C	STE20	02_17_12	SWAT
YMR140W	SIP5	02_17_13	SWAT
YHR054C	YHR054C	02_17_14	SWAT
YBR056W-A	YBR056W-A	02_17_15	SWAT
YDL238C	GUD1	02_17_16	SWAT
YGL209W	MIG2	02_17_17	SWAT
YMR048W	CSM3	02_17_18	SWAT
YNL139C	THO2	02_17_19	SWAT
YMR239C	RNT1	02_17_20	SWAT
YDR312W	SSF2	02_17_21	SWAT
YPL249C-A	RPL36B	02_17_22	SWAT
YNL175C	NOP13	02_17_23	SWAT
YOR091W	TMA46	02_17_24	SWAT
YHR099W	TRA1	02_17_25	SWAT
YDL103C	QRI1	02_17_26	SWAT
YDL020C	RPN4	02_17_27	SWAT
his3Δ1::SWAT / SWAT-SP	None	02_17_30	SWAT
YNL097C-B	YNL097C-B	02_17_31	SWAT
YDL125C	HNT1	02_17_32	SWAT
YOL159C-A	YOL159C-A	02_17_35	SWAT
YML113W	DAT1	02_17_37	SWAT
YER064C	VHR2	02_17_38	SWAT
YNL248C	RPA49	02_17_39	SWAT
YKR092C	SRP40	02_17_40	SWAT
YDR364C	CDC40	02_17_41	SWAT
YBR260C	RGD1	02_17_42	SWAT
YER104W	RTT105	02_17_43	SWAT
YNL053W	MSG5	02_17_44	SWAT
YER170W	ADK2	02_17_45	SWAT
YBR186W	PCH2	02_17_46	SWAT
YKL052C	ASK1	02_17_48	SWAT
YOR148C	SPP2	02_18_02	SWAT
YBR014C	GRX7	02_18_03	SWAT
YBR101C	FES1	02_18_04	SWAT
YNL148C	ALF1	02_18_05	SWAT
YLR298C	YHC1	02_18_06	SWAT
YDR363W	ESC2	02_18_07	SWAT
YOR161W-B	YOR161W-B	02_18_08	SWAT
YGL056C	SDS23	02_18_09	SWAT
YJR032W	CPR7	02_18_10	SWAT
YOR258W	HNT3	02_18_11	SWAT
YOR253W	NAT5	02_18_12	SWAT
YNR068C	YNR068C	02_18_13	SWAT
YOR073W	SGO1	02_18_14	SWAT
YAL024C	LTE1	02_18_15	SWAT
YCL068C	YCL068C	02_18_16	SWAT
YNL062C	GCD10	02_18_17	SWAT
YJR090C	GRR1	02_18_18	SWAT
YGL085W	LCL3	02_18_19	SWAT
YPL161C	BEM4	02_18_20	SWAT
[truncated: 3,001 more rows]
